# Supplementary material for: Promoting π-Facial Interactions in Phenyl-Substituted 1,8-Bis(silylamido)naphthalene Alkaline Earth Complexes
Source: Organometallics. 2025 Feb 5;44(4):582–94. doi: 10.1021/acs.organomet.4c00479 (PMC11863540; doi:10.1021/acs.organomet.4c00479)
Supplement: Supplementary file 2 — om4c00479_si_002.xyz [file om4c00479_si_002.xyz]

73
1_monomer E -2760.135429738701
  Ca          3.81316768949848     17.11196424579163      6.41367451525038
  Si          1.92137021060974     19.63996700286173      6.05084401882501
  Si          6.12786674881379     16.15309509537202      4.50573912774842
  N           2.62095876051900     18.43775715593058      5.06121361719486
  N           4.43008328256727     16.21538756820454      4.50361056519938
  C           2.45896321585195     18.39493428074948      3.68291887594526
  C           1.87078863145967     19.48664879122381      3.01591053791663
  H           1.68609857447801     20.40401324060533      3.58436024150631
  C           1.47046956597196     19.44043702764624      1.67127346134612
  H           0.99161982274243     20.31622001527113      1.22157775049496
  C           1.65119081998571     18.28559591520755      0.94206602597023
  H           1.30427018925464     18.20684940635354     -0.09234143947529
  C           2.55287987747270     16.02764391124852      0.71288995108127
  H           2.14170413545916     16.01540806149356     -0.30084904540291
  C           3.27661350970390     14.96192729700420      1.20157847429309
  H           3.43401023608880     14.06793933395437      0.58944688237523
  C           3.85424973862047     15.04151876649443      2.47881863686650
  H           4.47114471520858     14.21802993876788      2.84951108899926
  C           3.69712870843393     16.15837349296042      3.31527249185777
  C           2.82762124351488     17.23632043002463      2.87511422761161
  C           2.33578950972742     17.18003345068777      1.51543461950029
  C           0.07726225653398     19.94054466963771      5.92547194729151
  H          -0.47250532216229     18.98684111910242      5.97092370457205
  H          -0.20007995336299     20.43408165269073      4.98353636123305
  H          -0.27160771226082     20.57009399050554      6.76029294901543
  C           2.87568425511943     21.25945678624474      6.02909092889758
  C           2.44880041330506     22.41270662992959      6.71407871306080
  H           1.49353980770944     22.40616721714458      7.25208243124876
  C           3.22466566875250     23.57609758657000      6.72605037532967
  H           2.87496959992843     24.46245410811458      7.26468859296206
  C           4.44745268709242     23.60810714243830      6.04651619092778
  H           5.05379280518432     24.51916110257899      6.05289894945021
  C           4.88857724920953     22.47514207604186      5.35505998147715
  H           5.84026205181362     22.49442829036079      4.81435326039155
  C           4.10818470607489     21.31510396217744      5.34927963830455
  H           4.45250135244253     20.43268154237969      4.79831549748624
  C           2.22654113959151     18.86862508966450      7.77223925081551
  C           3.26859324457160     19.28290189305428      8.62607231194779
  H           3.82915284296229     20.19231073556402      8.38047846106530
  C           3.60734302469069     18.55032282830043      9.77382612986965
  H           4.42217552364943     18.89243934552212     10.41817290410552
  C           2.91743812659677     17.37474258082766     10.08558353936586
  H           3.19101581599378     16.79491902241320     10.97203525954444
  C           1.86690822534698     16.94621338114029      9.26217756009666
  H           1.30954484950165     16.03824874456728      9.51333179618083
  C           1.52414265476692     17.69108880462435      8.12474504386469
  H           0.70099112442234     17.34495907815089      7.48752713938497
  C           7.01056982220861     14.55293192316281      4.09230967441743
  H           8.08438638218671     14.61190579550159      4.33487767836773
  H           6.91898110196955     14.33205249564629      3.01713722774335
  H           6.58493759905737     13.70116477668340      4.64659548792048
  C           6.89118151479515     17.55968854799811      3.52198372207882
  C           6.08585968521495     18.65186116127785      3.14348756631247
  H           5.01245058204836     18.62396091635768      3.35467857999490
  C           6.62838589091093     19.76097387908285      2.48665372065599
  H           5.97596503438384     20.58960495561798      2.19323719141285
  C           7.99602882077328     19.80059160283482      2.19790066066643
  H           8.42508900627976     20.66551691971377      1.68239477859360
  C           8.81403955532885     18.72509757093259      2.56141120860267
  H           9.88409441761421     18.74960004637678      2.33222772613277
  C           8.26373834534827     17.61764307378019      3.21396743253677
  H           8.92150066437782     16.78511274926554      3.48872739497832
  C           6.48874927056062     16.54823992578595      6.34230694236172
  C           6.27549996473534     15.57280467047774      7.34477263207180
  H           6.02323105453697     14.54614369448897      7.05223220563712
  C           6.40076102189503     15.88038986099837      8.70682289406741
  H           6.24154876429029     15.10356201905550      9.46131434920275
  C           6.74155668098366     17.17951918475085      9.10044738507793
  H           6.84614160310827     17.42034541316471     10.16251915635861
  C           6.94893493179953     18.16657835532561      8.13079011683616
  H           7.21361524395516     19.18490180620352      8.43182430986993
  C           6.82070944989411     17.85301588246412      6.77043063129414
  H           6.99124387927962     18.63357947314477      6.01960280433108

146
1_dimer E -5520.400109659192
  Ca          3.49315403745927     16.52066570438827      6.39276724511187
  Si          1.86784141757755     19.33067880951030      6.11269445078898
  Si          6.11059154669433     16.10032224735033      4.49473102366478
  N           2.51325756028186     18.12260188757576      5.07323750559932
  N           4.39912997219929     15.97559744663323      4.33069520014053
  C           2.39975637238650     18.24298946512607      3.70122949366924
  C           1.74157200994404     19.36720806499391      3.14778042514666
  H           1.44404876150069     20.17477070657898      3.81983541294086
  C           1.41883592302897     19.50233838546974      1.79526224720391
  H           0.87901402432823     20.39345332279424      1.45940117279062
  C           1.76613560473460     18.51054730961911      0.90168087582744
  H           1.50323587508939     18.57685799688843     -0.15754514708456
  C           2.94298399888906     16.45668567991619      0.36944014001134
  H           2.61447701521913     16.60726623022303     -0.66326534517534
  C           3.75538581576709     15.40463597340030      0.70470022574558
  H           4.09379410944333     14.68857202498242     -0.04704177915863
  C           4.20005335875010     15.28139040262898      2.03621430143058
  H           4.95028933280063     14.51273427323823      2.26400305449495
  C           3.83309204370582     16.18047697562118      3.05802726473681
  C           2.90846951761722     17.25813365113645      2.74194683667354
  C           2.53032375996371     17.40552276092425      1.34858312204168
  C           0.01208192177725     19.62811227969789      6.06634655648469
  H          -0.54403118521706     18.68029043197293      6.14065169886582
  H          -0.30837726454396     20.12156441456117      5.13833351789323
  H          -0.30075108172503     20.26335750089951      6.91114559720979
  C           2.77474430878586     20.97422441702577      5.95360802295230
  C           2.22343472759589     22.18891854508153      6.40026362398749
  H           1.21018635835867     22.20883278649809      6.81685956623156
  C           2.94683227945320     23.38359729153733      6.32474031924702
  H           2.49778856485007     24.31788228954305      6.67616686100846
  C           4.24379170062430     23.38522933874367      5.80073735365890
  H           4.81038811275634     24.31959090567913      5.74120836216910
  C           4.81108769286733     22.18850177221542      5.35012353620149
  H           5.82325538642146     22.17942734810209      4.93290530817738
  C           4.07957058731449     21.00013832359275      5.42622704363759
  H           4.52541460272313     20.06956009853470      5.06013469120694
  C           2.24979859503171     18.76063383169526      7.88623412906488
  C           3.56352824810284     18.85115451129548      8.39803456874516
  H           4.37824981662852     19.18735333779488      7.74328643938919
  C           3.84668878597462     18.58750020830191      9.74297997361661
  H           4.87312358225693     18.66860846779594     10.10960782926297
  C           2.81151671827274     18.24888919304538     10.61851672737360
  H           3.02605224092747     18.06360720676086     11.67531263401801
  C           1.50202292941889     18.14709645194260     10.13842475971978
  H           0.68851614031119     17.87721257028022     10.81901003574333
  C           1.22994979031075     18.39306610831268      8.78892814099597
  H           0.19673463517892     18.31861377530774      8.43624069933847
  C           7.08677703762467     14.54800051134182      4.09301664683471
  H           8.11985770193208     14.61590883018023      4.47176167105651
  H           7.13225960550753     14.36134873010999      3.00828506980820
  H           6.61980098316837     13.67288741184153      4.57711194174778
  C           6.81295327417732     17.55087891815811      3.54116420484007
  C           6.00797617263703     18.66395056551576      3.23274882022896
  H           4.94575548408908     18.64833467601157      3.48976816699158
  C           6.53463516923816     19.78549617174863      2.58529960693149
  H           5.88157595331842     20.63230330002014      2.35211909505021
  C           7.88759843954412     19.81461384040140      2.23256321219417
  H           8.30464066063344     20.68868928820334      1.72283337221474
  C           8.70580566845867     18.71846204273049      2.52666320255687
  H           9.76427143144257     18.73521561881928      2.24889292048078
  C           8.17097859505659     17.60011873289224      3.17318026644012
  H           8.82801786501773     16.75172985347798      3.39420720182985
  C           6.39240842148680     16.41931036122850      6.33959176973228
  C           6.32031111840690     15.35711025015317      7.26953086277970
  H           6.08048610367438     14.34285368235176      6.92910599972397
  C           6.57882634174449     15.56052745609537      8.63056574974313
  H           6.51108579241332     14.71881888968609      9.32446049498727
  C           6.93057422750037     16.83457246248913      9.08650960476155
  H           7.14869682444419     16.99275798101114     10.14726507047988
  C           7.00726285019693     17.90397424750800      8.18677512959168
  H           7.28636546427861     18.90158620834995      8.54110135858997
  C           6.73075349129065     17.69976244996051      6.83060420243159
  H           6.80582098187354     18.54106530219059      6.13201565569095
  Ca          3.39943766927521     13.73170709036480      4.30446312526208
  Si          5.01442445058301     10.91578079034153      4.57737630248945
  Si          0.78487028244007     14.14280602524440      6.21163937462993
  N           4.38061475810150     12.12768802657748      5.61945006997114
  N           2.49637085368848     14.27405532394822      6.36873112932055
  C           4.50324878594707     12.01041637871749      6.99080287465148
  C           5.16837751112141     10.88925555454819      7.54210508307069
  H           5.46489703187075     10.08192715698162      6.86935343950238
  C           5.49915213665340     10.75708683934131      8.89294524732497
  H           6.04378646513273      9.86822939782875      9.22701755367659
  C           5.15339432558150     11.74889432615436      9.78712188700058
  H           5.42211427450034     11.68472863497171     10.84502105841354
  C           3.97338556861308     13.79981224910827     10.32315161272351
  H           4.30782319346486     13.65131956415399     11.35426112992303
  C           3.15657667833377     14.84942744440263      9.99104851532902
  H           2.82030540306859     15.56555269236920     10.74369986670444
  C           2.70491319050984     14.97026169739347      8.66167758967145
  H           1.95148934218360     15.73673045377572      8.43691933763703
  C           3.06890014610625     14.07098661741636      7.63884615434600
  C           3.99750961603570     12.99565381726014      7.95139899149739
  C           4.38348733490091     12.85102833123573      9.34291848535959
  C           6.86980818359504     10.61286474457984      4.60655275616349
  H           7.42799579899961     11.55935714793714      4.53106667688365
  H           7.19734828955342     10.11457761692656      5.52953874660579
  H           7.17304026118128      9.98005884050053      3.75640649391805
  C           4.10619604738517      9.27452391825011      4.75035630621405
  C           4.66185901882602      8.05286999578250      4.32884705226578
  H           5.67904802022659      8.02642083218037      3.92246641628414
  C           3.93819350939360      6.85922704341939      4.41767695131541
  H           4.39077979306828      5.91944753479914      4.08600018017197
  C           2.63668188204028      6.86553740699917      4.93010429965976
  H           2.06998459398959      5.93196870992231      5.00017473699512
  C           2.06496501988487      8.06927355656643      5.35581800421085
  H           1.04928611426784      8.08481557552052      5.76420331262098
  C           2.79669632040975      9.25652943162278      5.26648802178842
  H           2.34704449341825     10.19255314088551      5.61372012388416
  C           4.61869072880322     11.48552838960564      2.80666110320738
  C           3.30023145634680     11.40164403406376      2.30588116507478
  H           2.48895005504117     11.06998219172589      2.96726958027409
  C           3.00727340805160     11.66646606921934      0.96320374430370
  H           1.97748770719856     11.59010358661241      0.60525169150244
  C           4.03663559120857     11.99997838119553      0.07899595509339
  H           3.81403826874349     12.18654305617253     -0.97589204301062
  C           5.35053752100620     12.09539720960129      0.54812132549505
  H           6.15966271305002     12.36144993270059     -0.13916829274350
  C           5.63262839918269     11.84841617567195      1.89533576417677
  H           6.66918091294054     11.91799767290373      2.23921311866392
  C          -0.19567945009734     15.68993148383142      6.62308359995340
  H          -1.22970196835544     15.61939282248321      6.24741840556997
  H          -0.23811335463449     15.87238276241460      7.70860448435546
  H           0.26617427883449     16.56854508374269      6.14043576349247
  C           0.08931236967040     12.68655321200695      7.16154534852440
  C           0.89958923601560     11.57800815297444      7.47223355799644
  H           1.96256041433918     11.59946066716125      7.21898380743867
  C           0.37682447526465     10.45283603777552      8.11670259860731
  H           1.03387636879025      9.60956196501463      8.35140049730045
  C          -0.97732981927231     10.41538694718736      8.46390859532127
  H          -1.39122588799001      9.53841956498962      8.97125294286967
  C          -1.80089205744008     11.50687157645861      8.16722095780722
  H          -2.86041140927719     11.48356679181333      8.44047080980941
  C          -1.26999572364972     12.62888248631123      7.52391775083787
  H          -1.93120239784472     13.47349292293974      7.30076966482853
  C           0.49616729270312     13.83220002283707      4.36658877841089
  C           0.58738439717184     14.89656744588886      3.44072436683757
  H           0.84618886511092     15.90501656682591      3.78504448838622
  C           0.32368502060486     14.70368537308400      2.07910625880875
  H           0.40756526438855     15.54659590323208      1.38836877914771
  C          -0.05414676887756     13.43864163920526      1.61898767820185
  H          -0.27690838174503     13.28885202035331      0.55797574420627
  C          -0.15052543671275     12.36748529020688      2.51479712071950
  H          -0.44960959621717     11.37699151513560      2.15687989693537
  C           0.13249363092941     12.56061230334122      3.87122599243056
  H           0.04334160136852     11.71807832757273      4.56660307115452

73
2_monomer E -5258.981657208396
  Sr          3.79422531242571     13.46327901444317      6.46268411879036
  N           2.68751403218043     11.91846353580228      5.02324802443102
  N           4.55056596783457     14.11381737497137      4.35817920263705
  Si          2.10184809922721     10.62986135658615      5.98109865595662
  Si          6.24434273945912     14.10814725594654      4.29405821482892
  C           2.53541037528360     11.93755677026045      3.64377322103633
  C           1.98933365001774     10.82086697014571      2.98009052452241
  C           1.55314671617847     10.85650325562369      1.64609470530865
  C           1.65364685362877     12.02417126422866      0.92132157924854
  C           2.47071206224469     14.31507078472548      0.67876798053693
  C           3.19310817486282     15.39251232453193      1.14403611790401
  C           3.83882777404655     15.31112569206905      2.38857730282364
  C           3.74518845678510     14.18107715760075      3.21847295541440
  C           2.85889889602217     13.10108574319283      2.82000780839637
  C           2.31615676710499     13.15102444611455      1.47931942858327
  C           0.29592560265761     10.13989162001323      5.83729045949804
  C           3.21957076309919      9.11929389778559      5.92365194007868
  C           4.45952995677484      9.21607998014451      5.26241173923158
  C           5.35877333334911      8.14551284663060      5.24505147411133
  C           5.03140415895177      6.95117944131903      5.89556002262950
  C           3.80277142970187      6.83163388712072      6.55490257908304
  C           2.90757242035793      7.90617908786205      6.56550345016304
  C           2.29845161306569     11.35605230925809      7.73581771115926
  C           3.39590136520464     11.04685137494553      8.56431387954669
  C           3.64319564207276     11.76118371712839      9.74630067918941
  C           2.79563930511077     12.80794759280382     10.12408379757360
  H           1.85407540380092      9.89367682707674      3.54584831295385
  C           1.67973809318595     13.11758352247092      9.33323088487029
  C           1.43395073047017     12.39258477046487      8.15888225449514
  C           7.14765525324474     15.63243808330965      3.68335343979339
  C           6.96073490642425     12.59955899738905      3.42961200657031
  C           8.35084614040275     12.37870781536467      3.36898339308407
  C           8.87700158108531     11.21236936942965      2.80647281373675
  C           8.01662768398945     10.24003819305529      2.28303850996778
  C           6.63380162935696     10.44206115620321      2.32527652182545
  C           6.11407551748178     11.60907259748383      2.89652114169401
  C           6.64634163323837     13.87488801719848      6.14550724189010
  H           1.10315883994011      9.96185214775196      1.20356741498745
  C           6.54388016419568     14.95752154313102      7.04731518685822
  C           6.58540848947055     14.76296989714379      8.43584566778862
  C           6.73128669934709     13.47101126837295      8.95589568826465
  C           6.84843301912291     12.38137874862028      8.08378448516434
  C           6.80911370705753     12.58457692579640      6.69711065876805
  H           1.26750020584403     12.09536491441984     -0.09960970443980
  H           2.01755041772692     14.32456006344123     -0.31698706615442
  H           3.30398065176407     16.29454675183325      0.53335090015551
  H           4.47276856754266     16.13424955950349      2.73077836957998
  H           0.10189659313140      9.49806546665036      4.96661612461559
  H          -0.33838137549155     11.03471467628226      5.72968375609356
  H          -0.03176642349729      9.59996496003652      6.74093834814789
  H           4.71519317291841     10.14548912948702      4.74175703652922
  H           6.31165511112649      8.24642547545100      4.71543171911455
  H           5.73095691820237      6.10951697139001      5.88452126570097
  H           3.54221161900280      5.89617301186520      7.06009055364391
  H           1.94929762316729      7.79452278697663      7.08663014208468
  H           4.07566156192938     10.23978943260113      8.26645438543521
  H           4.50523457142550     11.50557954393979     10.36961171189700
  H           2.99238383540313     13.37232540558442     11.04050249936219
  H           0.99656910876351     13.91618001666489      9.63997178734649
  H           0.55991834013121     12.64725568461573      7.54686605454610
  H           8.23771987405412     15.53289895967089      3.81437285524864
  H           6.82128626972084     16.54480875191306      4.20812985979601
  H           6.95261624828453     15.77860993286873      2.60907246842965
  H           9.04098163291343     13.12667994275328      3.77775908664172
  H           9.96047855536900     11.05965154357410      2.77403025495068
  H           8.42650551211237      9.32758671323037      1.83849273018081
  H           5.95139548954684      9.69093377689330      1.91514097974843
  H           5.03017509910265     11.75451439273429      2.92543159515609
  H           6.42660592496329     15.97485784476448      6.65480341326776
  H           6.51107410469795     15.61973625484571      9.11327539944476
  H           6.76155125885183     13.31608928141899     10.03850042922096
  H           6.97082544514958     11.36957941089723      8.48296173364798
  H           6.89624565234878     11.72346881774866      6.02345783995285

146
2_dimer E -10518.088172180336
  Sr          3.61545757663933     13.77168396959037      6.45955649686428
  N           2.60043148858125     12.09485631874800      5.00811678529360
  N           4.47356444737526     14.28063810370089      4.20585998217217
  Si          2.01018580027023     10.85893163594098      6.04750366211596
  Si          6.19028361956559     14.27729493327330      4.33183719554862
  C           2.46267518541456     11.98077557311377      3.63849657113443
  C           1.79002975340105     10.85720198132417      3.09750949026692
  C           1.43591726227662     10.71882424231985      1.75422661638344
  C           1.76617222148401     11.70783502382647      0.85133500597030
  C           2.92867568719329     13.75353109916285      0.28083011814785
  C           3.75679472365870     14.80314906088983      0.58573936447211
  C           4.23946869739066     14.92688747092791      1.90228949167853
  C           3.89049055314252     14.04568261745324      2.94993108510580
  C           2.95383946052466     12.96586129070168      2.66462943415284
  C           2.54401881876388     12.81145399291981      1.27825960841955
  C           0.15694063398390     10.53084493074465      6.05637386590312
  C           2.94956794532870      9.23962164909217      5.84704940431790
  C           4.23594620902704      9.24897566313798      5.27518204765997
  C           4.99447855118811      8.07956163167387      5.17108993194867
  C           4.47256853864353      6.86747230247343      5.63543911993777
  C           3.19391387611486      6.83419393113941      6.20185787743574
  C           2.44394096121645      8.01013542139217      6.30691661763018
  C           2.41138170459789     11.40973496555860      7.83021135057387
  C           3.70277491561927     11.22489079459480      8.37425859225221
  C           3.99075902180822     11.54801006868971      9.70551882494403
  C           2.98297929640867     12.04420007839924     10.53825099235007
  H           1.50395668428170     10.05171080425684      3.77691355890395
  C           1.69308275311726     12.22568109465293     10.03089513744738
  C           1.41713530665025     11.91668536264009      8.69416124515466
  C           7.09735737025031     15.84512671640111      3.82256753191900
  C           6.95859846168954     12.80265207452831      3.46848146438897
  C           8.33920604858572     12.75066344681918      3.19633339548929
  C           8.92193458085505     11.61757754195406      2.62117175898816
  C           8.12957641756471     10.50920009110721      2.30222386382305
  C           6.75555906378568     10.54075177008763      2.56018399151557
  C           6.18047456290659     11.67638165569171      3.13918360177667
  C           6.52064814175578     14.09636335532555      6.18795271847201
  H           0.88632613179275      9.82830348280572      1.43278766689560
  C           6.44636213909837     15.21284009745705      7.05129597070146
  C           6.62849740270976     15.07803660049170      8.43370926051603
  C           6.89770160938693     13.81905386454803      8.98068474221606
  C           6.98606909688190     12.69908592240312      8.14530334523726
  C           6.79303806796032     12.83631932257487      6.76557263720433
  H           1.48079456608001     11.63979094380210     -0.20197757939327
  H           2.56623567853790     13.59876671760369     -0.73974040547110
  H           4.07376244727987     15.51831805865778     -0.17792893094816
  H           4.99387176791042     15.69703394106566      2.10698584095897
  H          -0.17831283069880      9.98323547666786      5.16450996652744
  H          -0.40799828794643     11.47667845131324      6.08765529901921
  H          -0.13107946890581      9.94259036529799      6.94297675987506
  H           4.64481734035361     10.19257456254709      4.89865549864624
  H           5.99234654827457      8.11585436672542      4.72216649946661
  H           5.06039291072009      5.94801900804198      5.55364638852514
  H           2.78047770676046      5.88747882148982      6.56356920384805
  H           1.44590096021647      7.96409275611584      6.75717861431375
  H           4.49354348689920     10.79160468343423      7.74855252223570
  H           4.99940438978598     11.39443133256883     10.09892505598964
  H           3.20303137930592     12.28380812941919     11.58280775129092
  H           0.89804013027240     12.60972680323068     10.67770327346211
  H           0.39814718497939     12.05704400675295      8.32096660502226
  H           8.12755609225140     15.84222158955222      4.21625551572807
  H           6.59880164556923     16.73821000464351      4.23970055960095
  H           7.15349337023374     15.95603001155486      2.72833070963883
  H           8.97673389957628     13.60833900930026      3.43900561064335
  H           9.99730273243782     11.59845287485076      2.41863026347763
  H           8.58380940546026      9.62339055070534      1.84750695542134
  H           6.12381571166038      9.68372017890757      2.30636648725612
  H           5.10343167367801     11.69259809542180      3.32673790366026
  H           6.23922072614426     16.21087637202973      6.64575866924906
  H           6.55221037700326     15.95818068704967      9.07714911888025
  H           7.04019682767028     13.71309035264911     10.06033796619536
  H           7.20849729263119     11.71403366505363      8.56786742615308
  H           6.87065607263620     11.95392428458664      6.11890875213819
  Sr          3.32438751245429     16.66391433108798      4.10036692353404
  N           4.33940040407689     18.34074816370465      5.55180951414965
  N           2.46627739095352     16.15495436726789      6.35406100536092
  Si          4.92967731895249     19.57665873612877      4.51242264022795
  Si          0.74955806164387     16.15829432045525      6.22808181177992
  C           4.47714405773110     18.45483497899497      6.92143111910607
  C           5.14977127702804     19.57841876298184      7.46242049986588
  C           5.50387373226604     19.71680336761554      8.80570569629973
  C           5.17362674393758     18.72778933481427      9.70859665074757
  C           4.01114518135688     16.68207924275651     10.27909742069051
  C           3.18303842834150     15.63245241796162      9.97418499245367
  C           2.70037034983120     15.50870866556120      8.65763320059542
  C           3.04934439263870     16.38991567327385      7.60999220850262
  C           3.98598356451023     17.46974643138499      7.89529765485803
  C           4.39579572451953     17.62416031130385      9.28166932597691
  C           6.78292731856837     19.90471680260803      4.50358885839075
  C           3.99031412968080     21.19598474583323      4.71284077176039
  C           2.70393673111667     21.18666432363980      5.28471077033967
  C           1.94541965009711     22.35609176141297      5.38876916104379
  C           2.46734368330296     23.56816058289636      4.92438193219553
  C           3.74599780417458     23.60140525437781      4.35795926317998
  C           4.49595559321423     22.42545075563056      4.25293520693214
  C           4.52850220520743     19.02584989600768      2.72971216000629
  C           3.23711119855136     19.21068587021165      2.18565597373192
  C           2.94913736132719     18.88756402676688      0.85439422411261
  C           3.95692627235262     18.39138136933945      0.02166858795293
  H           5.43583707781551     20.38391352932294      6.78301685690140
  C           5.24682064518252     18.20990921303064      0.52903293886784
  C           5.52275753690166     18.51890633422983      1.86576874433174
  C          -0.15751151284484     14.59045677130007      6.73733914076621
  C          -0.01875594388666     17.63292970349281      7.09145151030805
  C          -1.39935319761135     17.68489644391927      7.36365580543794
  C          -1.98207787376171     18.81797897344427      7.93882852169055
  C          -1.18972678792358     19.92637515607080      8.25773015281487
  C           0.18428093052616     19.89484549019569      7.99971484394889
  C           0.75936190891991     18.75921860861119      7.42070568547144
  C           0.41919607082186     16.33924274377552      4.37196757154171
  H           6.05345108923383     20.60733217982560      9.12714625539785
  C           0.49346909883829     15.22277251770974      3.50861522150734
  C           0.31133934913981     15.35759103444575      2.12620276951196
  C           0.04215602525967     16.61658233852387      1.57923713749071
  C          -0.04619744414404     17.73654472309356      2.41462743770227
  C           0.14682622791459     17.59929604270490      3.79435752484827
  H           5.45899804957030     18.79583831278576     10.76191064037969
  H           4.37357889416231     16.83684798107571     11.29966950596374
  H           2.86607519376852     14.91728047434598     10.73785246912374
  H           1.94597435289092     14.73855579841865      8.45293504276207
  H           7.11817161542975     20.45230446070516      5.39546964889043
  H           7.34785212671396     18.95887485891414      4.47230086413832
  H           7.07097379258883     20.49298287620484      3.61700219337263
  H           2.29505347249520     20.24308141858902      5.66126518743603
  H           0.94755142859771     22.31982644784369      5.83769464040354
  H           1.87953056024219     24.48762400264906      5.00614732287321
  H           4.15944470791993     24.54810409787154      3.99621690982445
  H           5.49399494053130     22.47146687821427      3.80266850502230
  H           2.44633571197399     19.64396778468759      2.81135694484885
  H           1.94049308161720     19.04113579467201      0.46098211582418
  H           3.73688265637770     18.15177235676384     -1.02288960992084
  H           6.04187017968682     17.82586932524307     -0.11777000041440
  H           6.54174408182127     18.37855431106941      2.23897039447169
  H          -1.18770968912598     14.59336105974915      6.34365005511321
  H           0.34104796892633     13.69737817481758      6.32020122163578
  H          -0.21364859098222     14.47954672911662      7.83157518279019
  H          -2.03687514360622     16.82720560072348      7.12102059697100
  H          -3.05743766207397     18.83708617784837      8.14141464672121
  H          -1.64395671214673     20.81218196366395      8.71245565097571
  H           0.81602014196546     20.75189122381326      8.25349809761049
  H           1.83639893195258     18.74301733405627      7.23311058109967
  H           0.70059483470113     14.22473054444615      3.91414499221885
  H           0.38761472256694     14.47745165771443      1.48275565624729
  H          -0.10033440191723     16.72255715066116      0.49958451854870
  H          -0.26860949356326     18.72160420509678      1.99207125945749
  H           0.06921843302649     18.48168664493570      4.44102934853101

73
3_monomer E -10214.749796339825
  Ba         -1.43855856156098      5.97510741146088     -0.89440110268812
  Si         -2.96406595994415      7.94759139845302      1.65860943943070
  Si         -2.75391932798257      2.78142760905433     -0.26569452130486
  N          -1.83591449832023      6.70246424299490      1.46137708490327
  N          -1.82918488088845      3.93737020380794      0.54772678666700
  C          -0.81459008379463      6.24540773331751      2.26098261164553
  C          -0.37306982911712      7.00983784417921      3.36209814422425
  H          -0.95481364302191      7.89483097105242      3.63288926811319
  C           0.80844875860899      6.73003366231055      4.05838374208310
  H           1.10993748518987      7.37797172612322      4.88806707867612
  C           1.60605661201515      5.67101009663424      3.67311936233893
  H           2.55576741327866      5.46451155352908      4.17472858414099
  C           2.00165053349069      3.67844862661310      2.32565975582975
  H           2.95389053841165      3.56857578908900      2.85264102326915
  C           1.59085495985868      2.74888923034531      1.39439088462457
  H           2.22481840020598      1.89069239781707      1.14781106438868
  C           0.33421654940078      2.87724185888771      0.78647968223435
  H          -0.01453381718554      2.09105511160354      0.11262156334811
  C          -0.56411895873397      3.93279617999413      1.07672898979607
  C          -0.07949168887247      5.01205383836404      1.95266679044672
  C           1.18157184366343      4.79598444328893      2.63980171048129
  C          -3.61907956244510      8.12127532668975     -0.11978902757305
  C          -4.61896808928656      7.25807083357696     -0.61657489440920
  H          -5.13586077547358      6.58067803298368      0.07135263879954
  C          -4.96281371596128      7.24358590796309     -1.97511298457838
  H          -5.74764343254405      6.56705466228475     -2.32822444778110
  C          -4.30538959622026      8.09051901929216     -2.87484687713458
  H          -4.57242945042976      8.08284167562734     -3.93607437901832
  C          -3.31450711646435      8.96324659549765     -2.40717862052254
  H          -2.81118315159613      9.64302462234628     -3.10232447109152
  C          -2.98385113596311      8.97829858178381     -1.04462902645468
  H          -2.21452075465526      9.67697795086206     -0.69349858002939
  C          -4.38657633232988      7.46683935167492      2.78335741073153
  C          -5.62679657510615      8.13167990319766      2.74630218898013
  H          -5.79055861221434      8.93854813305089      2.02128373905751
  C          -6.66443031097218      7.77774425370991      3.61435868904590
  H          -7.62397456059271      8.30223246879197      3.56556662585798
  C          -6.47386081814830      6.75103219103150      4.54585562938639
  H          -7.28336500885533      6.47175395350777      5.22738655590337
  C          -5.24815943760929      6.07844966632023      4.59924316551487
  H          -5.09751624899879      5.27018234921458      5.32136887641886
  C          -4.21763500083711      6.43165446803622      3.72236943860609
  H          -3.26519448789654      5.89097886041003      3.75868568074034
  C          -2.38178154876906      9.66395208584325      2.16728438320279
  H          -1.44201291095437      9.95205199614949      1.66855968514859
  H          -3.15019264845093     10.41453955673628      1.91613668165343
  H          -2.21155454995175      9.72382322012066      3.25312554607378
  C          -2.47503146192594      3.25452637927683     -2.09596943114012
  C          -1.19351392445238      3.06129234325598     -2.66858546067116
  H          -0.47518396974131      2.39871238894344     -2.17284964058326
  C          -0.80068036750480      3.72074358657128     -3.83806417214882
  H           0.19695361453487      3.54728437001057     -4.25440301389070
  C          -1.68453694928645      4.60250457707420     -4.48026580074620
  H          -1.37990844177844      5.12107810756035     -5.39431793129575
  C          -2.96768087435866      4.79006790445920     -3.95397955389861
  H          -3.67216152511479      5.45974119239130     -4.45722180973399
  C          -3.35521482449010      4.12072464711699     -2.78291739761264
  H          -4.35985972207544      4.28790597440202     -2.37815126205847
  C          -4.55480019567732      3.15476501750309      0.10266323751488
  C          -4.88927084688367      4.09646054195531      1.09282142875480
  H          -4.07826382898557      4.59603163574442      1.63369906312001
  C          -6.22484532883768      4.40560463219072      1.37621956888811
  H          -6.46008225582185      5.13963361441771      2.15347410800648
  C          -7.25120879534667      3.77845182239275      0.66276650269710
  H          -8.29664246503788      4.01977814903277      0.87929878877674
  C          -6.94012123305850      2.83627936584818     -0.32556288874317
  H          -7.74223772761884      2.34025640498159     -0.88143900444228
  C          -5.60412918095156      2.52711151443593     -0.59658192242549
  H          -5.37615807784433      1.78728932324356     -1.37448423977099
  C          -2.43669339953265      0.95128609960678     -0.02533178013646
  H          -3.31258022027980      0.37414505280049     -0.36364701513127
  H          -1.55862346618271      0.58405582341077     -0.57826021207223
  H          -2.28007864383451      0.73062020164838      1.04285742979953

146
3_dimer E -20429.622081506208
  Ba         -1.33954046920349      6.24765826734324     -1.35583688301430
  Si         -2.66740984546223      8.04805553457500      1.40519929846011
  Si         -2.30582202069202      2.95466557428002     -0.64469745941945
  N          -1.45115170937216      6.84071477793335      1.22900461606236
  N          -1.29218128505959      4.10358260581799      0.09368036635809
  C          -0.87663098381014      6.21036348711808      2.32220924275025
  C          -0.71404312472084      6.95096369960680      3.52137693537735
  H          -1.18372381308128      7.93842194519956      3.58071679368206
  C           0.01320427603055      6.48827570215910      4.63111731322424
  H           0.09298716145377      7.11578245631209      5.52417458256002
  C           0.63873089120580      5.26419023032455      4.56820592578030
  H           1.23586929306376      4.89014735052906      5.40480153836256
  C           1.16718750111136      3.18952521309476      3.42806721708361
  H           1.73528062043580      2.90705559811071      4.31910913580722
  C           1.09401607181343      2.35826592967461      2.32784060793762
  H           1.63187906090272      1.40436620975533      2.31382032641850
  C           0.31786920705635      2.72627435580971      1.22623882606853
  H           0.26390161624404      2.05411267404822      0.36862218233960
  C          -0.45249745320468      3.91610961473811      1.16197263227615
  C          -0.27753151415597      4.87499702071796      2.26370040618607
  C           0.50488937182648      4.44238228446628      3.41274696889622
  C          -3.57769559097722      8.09632606806568     -0.25641452249138
  C          -4.59452630004608      7.14879957154591     -0.51374224400008
  H          -4.88527989829762      6.44108556397704      0.26908412068426
  C          -5.24846799145753      7.09926170632785     -1.74855868594416
  H          -6.03946381170872      6.36075075984454     -1.91352318314415
  C          -4.89298894212550      7.99636721219641     -2.76406168317000
  H          -5.40026602711830      7.96070011998992     -3.73315177988622
  C          -3.89462456734374      8.94760929835382     -2.53184508135346
  H          -3.60817912832341      9.65694575911213     -3.31273862418774
  C          -3.24953306943364      9.00211255998161     -1.28751863643443
  H          -2.47453474267282      9.76207821351631     -1.13287969655683
  C          -3.98667255736535      7.66348554768947      2.69508650633165
  C          -5.08140775341084      8.54693096628406      2.78389841984367
  H          -5.13525918860152      9.41315484182059      2.11340945788206
  C          -6.11593608043953      8.33962749295994      3.69997901701404
  H          -6.95634571401007      9.03923167934159      3.74444118503565
  C          -6.07479815550266      7.23603723562530      4.55879257138029
  H          -6.88021785503375      7.07093573374607      5.28107460925167
  C          -5.00044390271275      6.34428757523288      4.48686371993495
  H          -4.96269173010623      5.47480989477554      5.15052686566906
  C          -3.97150540669416      6.55499178046582      3.56206810689905
  H          -3.14271894653034      5.84308041905365      3.52221509631703
  C          -2.04545446397156      9.79988377276868      1.71570798937011
  H          -1.19463057349446     10.06310531672231      1.06238823993506
  H          -2.84322740315826     10.53461090302770      1.51706962520627
  H          -1.73189385327765      9.93521945765548      2.76318425818277
  C          -2.41087041559417      3.54046490435290     -2.45438398185510
  C          -1.26517541138836      3.42948097267307     -3.27410768182321
  H          -0.38378774832016      2.89898017172254     -2.89562854966927
  C          -1.21714028734513      4.00171600895527     -4.54978042704899
  H          -0.31377105160470      3.90624928474178     -5.16072488993949
  C          -2.32476555395544      4.70572883899286     -5.04108327632635
  H          -2.28735246173375      5.16853568718178     -6.03152070083080
  C          -3.47888271395452      4.81199064994438     -4.25909278112129
  H          -4.34861284011380      5.35667910454432     -4.63860089559179
  C          -3.52031059120933      4.22898862717341     -2.98408180284399
  H          -4.42773784156730      4.32590176941287     -2.37849523480718
  C          -4.05467502976849      3.07488174199587      0.03964340831381
  C          -4.34928059032493      3.94106944184849      1.10743948711822
  H          -3.53582736918109      4.53231638771318      1.54337127781417
  C          -5.65382288414242      4.07199069065618      1.59812476620219
  H          -5.85791891481019      4.75829458172616      2.42558438365794
  C          -6.69287478882852      3.33594922733487      1.02081020097669
  H          -7.71460000074460      3.43973404048601      1.39911073487866
  C          -6.42272072005749      2.46483047054580     -0.04136015073962
  H          -7.23302436195068      1.88500186702941     -0.49475245873664
  C          -5.11616570134507      2.33638351490051     -0.52049964412075
  H          -4.92357395748218      1.65348296055624     -1.35704255071339
  C          -1.85610176490322      1.13193104402238     -0.69758398396257
  H          -2.66805289248843      0.57676427628915     -1.19600052811791
  H          -0.92714287968894      0.93734590830208     -1.25671458072947
  H          -1.73978852617661      0.71865611110178      0.31638279528313
  Ba          1.33953740929916      7.90458942814786      1.35579262425964
  Si          2.66742622739702      6.10419096264704     -1.40524549487429
  Si          2.30582123459603     11.19758913633458      0.64468413970502
  N           1.45115810073909      7.31151987323412     -1.22904231754831
  N           1.29222053762036     10.04866896721111     -0.09373997448133
  C           0.87663920673372      7.94186812299472     -2.32224741510575
  C           0.71404636002945      7.20126280267436     -3.52141181372342
  H           1.18372165450279      6.21380146912179     -3.58074812086783
  C          -0.01320727397441      7.66394576811924     -4.63115023793457
  H          -0.09299681479330      7.03643407326718     -5.52420370932947
  C          -0.63873266824166      8.88803231552068     -4.56824138061715
  H          -1.23587735726842      9.26207142642726     -5.40483473580669
  C          -1.16716820844887     10.96271046652237     -3.42811810501876
  H          -1.73526552348364     11.24517496243656     -4.31915924944674
  C          -1.09398131788329     11.79398014017340     -2.32790011586365
  H          -1.63183649358697     12.74788432866404     -2.31388478208851
  C          -0.31782887667736     11.42597692718502     -1.22630116066850
  H          -0.26385095505837     12.09814851548994     -0.36869334957849
  C           0.45253183043264     10.23613663235617     -1.16202551363112
  C           0.27754852819518      9.27723899819604     -2.26374480851702
  C          -0.50487829331759      9.70984916234933     -3.41278939991534
  C           3.57770749626142      6.05593274021608      0.25636983006691
  C           4.59452012927516      7.00347806543951      0.51369499955391
  H           4.88527821240765      7.71117752372101     -0.26914112530331
  C           5.24843554247746      7.05305594615391      1.74852346252504
  H           6.03941585993579      7.79158354958834      1.91348560394641
  C           4.89294881275551      6.15596902783893      2.76404054852564
  H           5.40020307935498      6.19166767265870      3.73314122878539
  C           3.89460706256812      5.20470304313048      2.53182391849277
  H           3.60815880709899      4.49537896461995      3.31272749899017
  C           3.24954142880484      5.15016133698927      1.28748554660863
  H           2.47455940172018      4.39017964416896      1.13284790369820
  C           3.98667771720941      6.48881351204551     -2.69512751298615
  C           5.08141169963262      5.60537335079888     -2.78400576901854
  H           5.13525926116882      4.73909741850300     -2.11358614410677
  C           6.11594564918552      5.81274808389556     -3.70006556103197
  H           6.95635566533388      5.11314711827463     -3.74458061693086
  C           6.07481414163813      6.91640668345766     -4.55878886999232
  H           6.88024067957296      7.08156595003566     -5.28105109397119
  C           5.00045740176810      7.80814909119813     -4.48679643577719
  H           4.96270916885855      8.67767765892578     -5.15039064136362
  C           3.97151274626002      7.59737155135480     -3.56202381280137
  H           3.14272252380358      8.30927538794269     -3.52212207401989
  C           2.04549967615582      4.35235266416588     -1.71576806919486
  H           1.19465149046034      4.08913151641261     -1.06248132412696
  H           2.84326764608621      3.61763287404466     -1.51708786335128
  H           1.73198305976876      4.21700379211809     -2.76325442889345
  C           2.41080987712473     10.61179585031750      2.45437791651256
  C           1.26509353866347     10.72279431305524      3.27406907158023
  H           0.38371760965855     11.25328972488884      2.89555788762702
  C           1.21702438633152     10.15058610077295      4.54975197578539
  H           0.31364059129617     10.24607041166937      5.16067212740038
  C           2.32463526975466      9.44658254517856      5.04109754218577
  H           2.28719485030859      8.98379639985512      6.03154294538748
  C           3.47877213118437      9.34030374509228      4.25913899854348
  H           4.34849196784186      8.79562333406999      4.63868030846865
  C           3.52023481877096      9.92328146330512      2.98411877019875
  H           4.42767940291998      9.82635941396906      2.37856104821831
  C           4.05470507159325     11.07737891293115     -0.03957554898138
  C           4.34936182698550     10.21121637818145     -1.10737843140621
  H           3.53592670456638      9.61999188062820     -1.54337261218484
  C           5.65393203843254     10.08028538912417     -1.59798731908403
  H           5.85806736022055      9.39399780755896     -2.42545258143654
  C           6.69296145269753     10.81629205473655     -1.02058651690032
  H           7.71470943213658     10.71249479844056     -1.39882205744742
  C           6.42275506431839     11.68739128884922      0.04158975580224
  H           7.23304074340520     12.26719410415303      0.49504838967721
  C           5.11617245754465     11.81584843958322      0.52065073531002
  H           4.92354090748928     12.49872964994142      1.35720181721036
  C           1.85609912711657     13.02032303366467      0.69755911803899
  H           2.66803741252292     13.57548447906620      1.19599954060968
  H           0.92712585374482     13.21491096112533      1.25666251769883
  H           1.73981653710818     13.43360060716669     -0.31640883631881

87
4_monomer E -3143.270934793278
  Ca         10.33852506138320     17.98710080949463     11.53743451620802
  N           8.82730062754649     19.59132319844796     11.93555731269089
  N          11.25151115750583     18.78929422688159     13.39379015548161
  Si          8.10737858773219     20.00345101576804     10.44375492740944
  Si         12.89284404739109     18.86048491739002     12.98459425588769
  C           8.51778194447629     20.22296706617820     13.13948452713947
  C           7.33333900864308     20.98231429189070     13.20841108982459
  C           6.89456486012421     21.63781500056152     14.36658094273893
  C           7.63755273552540     21.54148376973096     15.52043656824541
  C           9.56343943848670     20.74615989139313     16.76098549132361
  C          10.74648079570125     20.04740779906520     16.84651592417769
  C          11.25693142629341     19.41053986258470     15.70864081040477
  C          10.62502515111763     19.44470497164048     14.45215417493104
  C           9.34248082346215     20.13192592230884     14.34272455749029
  C           8.84977329589006     20.80082743703302     15.53494246381566
  C           8.47093218900086     21.73055407874639      9.80703636207949
  C           8.76542533654598     22.80012614633600     10.67597111101538
  C           9.07037184193559     24.07029507133743     10.17725706580584
  C           9.09544228296023     24.29797281766397      8.79729859461412
  C           8.81644933285864     23.24821163493988      7.91665251628593
  C           8.50823811809742     21.98063920393646      8.42010376202358
  C           6.29113491787080     19.55517067594530     10.25009910148574
  C           5.70726616221775     18.64601943576333     11.15391809458214
  C           4.38316469363723     18.22439801634295     11.00149936290384
  C           3.61433281322487     18.71038602579849      9.93890542332484
  C           4.17218003168905     19.62259581026765      9.03730134430131
  C           5.49719885692969     20.04021249031438      9.19471166701338
  C           9.05459969883298     18.79556112629549      9.31573179036346
  C           8.63467643226927     17.44873361919185      9.23878934779860
  C           9.51239797529930     16.43531297089357      8.81955771821087
  C          10.82879671361308     16.75481417219958      8.46062514934930
  C          11.25234664735849     18.09186484529063      8.48206244328391
  C          10.37009080428879     19.09943316147720      8.89992064812472
  C          13.25037065578982     20.34343318185462     11.87694683861733
  C          12.17992428315478     21.10473604780421     11.36683583391910
  C          12.39626791077787     22.13524345528353     10.44377445981197
  C          13.69526628931969     22.42741003410211     10.01806334725550
  C          14.77643998439966     21.69827230151135     10.52783609790980
  C          14.55326013581927     20.67094315399576     11.44915679847233
  C          14.26806727644466     18.78014351311473     14.26279288586610
  C          14.70016394612050     19.96447143641816     14.89271947329458
  C          15.68771496142241     19.93793128504057     15.87981319491102
  C          16.26910908492775     18.72190364118840     16.25526918138436
  C          15.85917796519406     17.53638113598392     15.63819427501480
  C          14.86863462183278     17.56874207372137     14.65163615553725
  C          13.08649426651860     17.30945194902254     11.87736469782051
  C          12.48076378935666     16.09025940097377     12.26693453302749
  C          12.64128681996120     14.91691886342721     11.51693760224945
  C          13.43289958100156     14.93180584161486     10.36390927435563
  C          14.05288687931815     16.12090175315027      9.96497482211112
  C          13.87296553738884     17.29232870119167     10.70791839222617
  H           6.70820754453992     21.04980699392653     12.31209266437752
  H           5.96046252070166     22.20787531004046     14.34357922929375
  H           7.31555465235197     22.02860740884033     16.44535319877108
  H           9.14505706111776     21.26414217692312     17.62882887681312
  H          11.29442290339487     19.98501165996801     17.79232718661161
  H          12.18913027306583     18.84714992069553     15.78635275546259
  H           8.75822844072730     22.63623984613797     11.75812430591673
  H           9.29632355279194     24.88532622970693     10.87159673272614
  H           9.33553452573537     25.29212992751139      8.40794211424353
  H           8.84183108939735     23.41668878069606      6.83555255367608
  H           8.30722285613039     21.16504973804330      7.71496338320136
  H           6.29969363216539     18.28389922681735     12.00271003044455
  H           3.94532741161623     17.52370259890864     11.71923052224065
  H           2.57615944925907     18.38572727776950      9.81920089167671
  H           3.57002221782696     20.01374827604495      8.21137281461876
  H           5.91537079244167     20.76460240726158      8.48727403290076
  H           7.61169159560231     17.19167590390773      9.53899494468024
  H           9.17266984043701     15.39550055291281      8.77930103876594
  H          11.52425814637021     15.96574538671274      8.16267342963935
  H          12.27624558361682     18.34715104908554      8.19452749773565
  H          10.72505566078079     20.13487598657388      8.95206466645702
  H          11.15853835905897     20.89442196934245     11.71091303569585
  H          11.54723335281290     22.71317934331359     10.06497536923246
  H          13.86818860398868     23.23301450807961      9.29772791801070
  H          15.79635891341770     21.93627644275355     10.20935777559894
  H          15.41004778066723     20.11662074412535     11.85077217575142
  H          14.24999188190781     20.92262344710882     14.61041838329320
  H          16.00534785863794     20.86881355429092     16.35948768224619
  H          17.04389059046352     18.69935088431219     17.02771524620240
  H          16.31464194321927     16.58343305961032     15.92493263333447
  H          14.56230066780578     16.63132456795564     14.17438469116569
  H          11.89572427398888     16.06237745102831     13.19721524750712
  H          12.16805840772376     13.98639977734203     11.84626835016681
  H          13.57189326981395     14.01598490575712      9.78129972969579
  H          14.67610864671224     16.13613723312825      9.06513226064523
  H          14.35396591660260     18.21858611870014     10.37519852471165

174
4_dimer E -6286.677996513816
  Ca         10.33091622914849     17.38026098834464     11.70586427072543
  N           9.09702762253072     19.33812852421118     11.92956547653526
  N          11.29843935957094     18.28721552280640     13.61514115945773
  Si          8.24119713150754     19.54242239700467     10.45766310303928
  Si         12.90121437169175     18.78240740942161     13.19260950644914
  C           8.95599409411175     20.22628299285538     12.98192357299288
  C           8.07440923088048     21.32492585360677     12.85382884624635
  C           7.76312621976418     22.21380659202930     13.88569945308887
  C           8.31782612312502     22.03218691664204     15.13511826380991
  C           9.73184500432255     20.79430879413940     16.66801006684201
  C          10.59937302649920     19.77463330253433     16.96114816505007
  C          11.05661470705678     18.94260059800827     15.91865434286139
  C          10.65288701529186     19.09853902336706     14.58110523234092
  C           9.62530519999353     20.07980174004559     14.27281866863703
  C           9.23270111246709     20.97257490738703     15.34669659679544
  C           8.66609666174497     21.04245889119022      9.37528323319718
  C           9.13197153383577     22.27644579521973      9.86862241715840
  C           9.38609811379110     23.35560746852484      9.01543288034300
  C           9.18076648092642     23.22958656500698      7.63917768143424
  C           8.72919544126734     22.01186675754689      7.12172340219124
  C           8.48207672496169     20.93714938737790      7.97979988200172
  C           6.36015138565942     19.48625005595207     10.62506389004174
  C           5.74888792806468     19.36651188323698     11.88766972357353
  C           4.35902744303414     19.39969877848455     12.03111728125291
  C           3.54305788918419     19.53595221931427     10.90286791668302
  C           4.12684948982728     19.63700796209997      9.63570361930200
  C           5.51897121113279     19.62156151650361      9.50429671946722
  C           8.79029291001489     18.10720338370998      9.34697432883650
  C           7.90181287123981     17.11416462958031      8.89055356482446
  C           8.28950309020063     16.19249230693055      7.91075907256928
  C           9.58498770803970     16.22783471917076      7.38637626381941
  C          10.50346700742836     17.17226680749362      7.85816756344242
  C          10.10190468762277     18.11055682717582      8.81481567571337
  C          13.09144035326370     20.55975775190717     12.61090112185991
  C          12.08987523097005     21.23424568019223     11.88580757954371
  C          12.32454541444899     22.50099857858850     11.34105794746076
  C          13.56504228247096     23.12258216908461     11.50891384387853
  C          14.57507491889368     22.46924614046592     12.22003250941473
  C          14.33769281983419     21.20270955965033     12.76042622919862
  C          14.18757595354888     18.59655071716388     14.55916407417704
  C          14.19973560900486     19.54494597263232     15.60741689341129
  C          15.15282522775981     19.49181254615595     16.62599188475560
  C          16.12879160962930     18.48719697568542     16.61881248728719
  C          16.14330289946144     17.54457781058918     15.58833622218202
  C          15.18214260094241     17.60333912562718     14.57098373737626
  C          13.31236056232223     17.68772349977573     11.70806723440736
  C          13.37652319741423     16.28048003957564     11.82897831850755
  C          13.72589806125634     15.46985145468965     10.74233795588201
  C          13.99003541256714     16.04927187899652      9.49847518499252
  C          13.91213249351924     17.43788308656522      9.34565063773681
  C          13.58298523552059     18.24658468485467     10.43848550855826
  H           7.55871302832956     21.46547932598400     11.90061621261950
  H           7.05763680547221     23.02899212072009     13.69697438680452
  H           8.06426317890895     22.68550459692070     15.97434242511313
  H           9.39534963671800     21.48850479404413     17.44377030242722
  H          10.98027610326179     19.63065213155150     17.97406564518736
  H          11.87801472221912     18.24916901393628     16.14000271955980
  H           9.30139395159030     22.40264574630928     10.94143764207040
  H           9.74522785884105     24.30266538889841      9.43104711885654
  H           9.37592997859480     24.07454973676935      6.97191002767810
  H           8.57411372866211     21.89609271926432      6.04452548164109
  H           8.15087121915273     19.98727455248870      7.54541090949555
  H           6.37499989748966     19.26422941931901     12.77872410035542
  H           3.91194726005135     19.31662169857824     13.02673754329546
  H           2.45424328828898     19.56324904441202     11.01065557226800
  H           3.49571847611058     19.74173736681248      8.74776191882266
  H           5.95476732504830     19.72884600165461      8.50512425962848
  H           6.88522242034853     17.07206610494254      9.29374098888960
  H           7.57385754145123     15.44182220431138      7.56230941436566
  H           9.88566055576310     15.51338645789513      6.61406400406517
  H          11.52374290056977     17.19442462339502      7.46540661906293
  H          10.80886300161667     18.89837952395353      9.11359220935064
  H          11.11442947101699     20.75837765569139     11.73708686678530
  H          11.53708385762559     23.00194062083510     10.77408839593899
  H          13.74408967361524     24.11428172251428     11.08200439758014
  H          15.55159480941332     22.94507235837182     12.35332403105360
  H          15.14286248083065     20.70300469773093     13.30795877192147
  H          13.45979588711474     20.35204408071955     15.61565347386550
  H          15.14264006451147     20.24439428443409     17.42103953136432
  H          16.88161156774730     18.44359490560933     17.41223442165373
  H          16.89892234797622     16.75466965331452     15.57427159197395
  H          15.22602001980889     16.86508090685592     13.76501335349407
  H          13.17050145981365     15.79999007007932     12.79506358246972
  H          13.78125989060181     14.38581331914468     10.86944082080686
  H          14.25604109069498     15.41464390263327      8.64780371031038
  H          14.12174301874014     17.89685166573136      8.37413997972260
  H          13.55104458878525     19.33405831289491     10.31295533578148
  Ca         10.79464262240980     16.23620702116584     14.88573891219280
  N          12.02852329684756     14.27833382332319     14.66206003178610
  N           9.82713342996449     15.32923453235909     12.97646709354679
  Si         12.88440890230927     14.07408860009965     16.13395871686796
  Si          8.22433665269927     14.83403493752113     13.39895412548217
  C          12.16956191138767     13.39015922902687     13.60970066086670
  C          13.05111588828731     12.29149164815091     13.73782124582798
  C          13.36241676440130     11.40262139518403     12.70594580660260
  C          12.80776802702584     11.58427070729098     11.45651021132144
  C          11.39380119696737     12.82219184798856      9.92358910435291
  C          10.52628205670149     13.84187334271309      9.63044756593775
  C          10.06901144414130     14.67389409921784     10.67293538076422
  C          10.47270416874297     14.51793281735606     12.01049124354963
  C          11.50027867391487     13.53665426036544     12.31878657353077
  C          11.89291093905447     12.64389159731176     11.24490961935505
  C          12.45944204381657     12.57412652089918     17.21641908959840
  C          11.99340443319278     11.34017689522735     16.72312810201625
  C          11.73913242320415     10.26108632201082     17.57636154351928
  C          11.94448241010848     10.38714007496460     18.95261210011987
  C          12.39622786340191     11.60481468392797     19.47001734555415
  C          12.64349037113080     12.67946482785560     18.61190014644512
  C          14.76545216586689     14.13021759719172     15.96645973866965
  C          15.37664633439736     14.24999597121481     14.70381987171005
  C          16.76649868099536     14.21682002230592     14.56029201076161
  C          17.58253183005290     14.08053041887324     15.68849086454996
  C          16.99881509666076     13.97942424827515     16.95568324564404
  C          15.60670139205802     13.99486462831544     17.08717482594766
  C          12.33541447181955     15.50938075463133     17.24460506043036
  C          13.22397557420802     16.50240811770084     17.70091256847202
  C          12.83641042474141     17.42411656506388     18.68072225997813
  C          11.54097271549004     17.38882741708143     19.20523062486259
  C          10.62241040657872     16.44442117571830     18.73354515413540
  C          11.02384731800045     15.50608868539528     17.77688407311898
  C           8.03406844962826     13.05664900100124     13.98056453086715
  C           9.03571010324686     12.38196687893149     14.70538780463414
  C           8.80104581731378     11.11513699552137     15.24996607075107
  C           7.56046594788700     10.49368596448140     15.08223596790337
  C           6.55034949649523     11.14722876068569     14.37141468517993
  C           6.78773507154192     12.41382311242660     13.83116528075931
  C           6.93802599840791     15.01994158215807     12.03237135486711
  C           6.92586430712159     14.07152370975676     10.98413897251136
  C           5.97282137766708     14.12468587096230      9.96552314092875
  C           4.99690538731890     15.12935228940681      9.97264795194126
  C           4.98240295229831     16.07199470777264     11.00310360602681
  C           5.94351907291251     16.01320737130156     12.02049310437266
  C           7.81323592366080     15.92867258445447     14.88353759014397
  C           7.74908472398256     17.33592071531480     14.76269437097158
  C           7.39984970363206     18.14649967935491     15.84941546426626
  C           7.13586440897798     17.56703015889967     17.09328854654968
  C           7.21376628339884     16.17841159242935     17.24604728625635
  C           7.54276073311327     15.36975284217697     16.15312945066059
  H          13.56677538869454     12.15092256926075     14.69105954718140
  H          14.06788472161489     10.58742218389853     12.89468972867426
  H          13.06135340182298     10.93096319766854     10.61728969595361
  H          11.73031108701020     12.12801106422357      9.14782610297403
  H          10.14540649749588     13.98587015574405      8.61752377974187
  H           9.24761300873671     15.36732398818271     10.45158056325695
  H          11.82397840177112     11.21396369782346     15.65030716396398
  H          11.37987762696903      9.31405949629038     17.16078499941194
  H          11.74919919083794      9.54223454915254     19.61991506583337
  H          12.55133210941275     11.72061014910387     20.54721020438981
  H          12.97482636140999     13.62931780830996     19.04624554078787
  H          14.75047362388881     14.35230604232883     13.81280310764362
  H          17.21351588560613     14.29993312039061     13.56464639618698
  H          18.67133958438933     14.05324209051818     15.58064087320451
  H          17.62999642381515     13.87466247917904     17.84358519952320
  H          15.17095702844722     13.88754596717787     18.08636905061317
  H          14.24053403274543     16.54445363829115     17.29762406752248
  H          13.55212165784486     18.17476732948390     19.02908299832455
  H          11.24040060460232     18.10329999053514     19.97755974315736
  H           9.60216714232520     16.42230873394549     19.12640048964263
  H          10.31683255940188     14.71827407102158     17.47819130959881
  H          10.01121887815722     12.85774913533390     14.85402451550253
  H           9.58858300185189     10.61403086406179     15.81670153951503
  H           7.38142119260118      9.50192908117177     15.50901331780130
  H           5.57376533478488     10.67150726168329     14.23823414629655
  H           5.98251512730736     12.91367690753827     13.28383787611244
  H           7.66576369121268     13.26438765709803     10.97594907823467
  H           5.98299974801606     13.37208759980473      9.17049006455932
  H           4.24411368801496     15.17297411778843      9.17920075653070
  H           4.22682031486483     16.86193797989863     11.01711998263219
  H           5.89964887888010     16.75148338162139     12.82644189183006
  H           7.95500609374440     17.81644109229503     13.79661076432691
  H           7.34448401108311     19.23054189768309     15.72237656683200
  H           6.86997790696987     18.20162614031054     17.94402379504811
  H           7.00427711908829     15.71939919377697     18.21756709317620
  H           7.57470296983229     14.28226684677582     16.27860390925678

87
5_monomer E -5642.116548062646
  Sr          7.97099197638678     10.27104853343057      6.49420037773156
  Si         10.46056338252899     11.78508215419676      8.15527253541520
  Si          5.11418425206573     11.80678334023288      6.83355798538267
  N           8.95870804425190     11.06095270395729      8.50828622809335
  N           6.10231590737860     10.81648551956172      7.78239418764345
  C           8.45644616679512     10.91733568001334      9.80168709756121
  C           9.34628953203770     11.05179739848769     10.88568160992284
  H          10.39069766518975     11.29709916284005     10.66828850489318
  C           8.98348224834094     10.84694051271287     12.22373737196352
  H           9.73563093186971     10.96268881718123     13.01058454932042
  C           7.69353179039500     10.47717791382862     12.52640190729904
  H           7.38510215293033     10.28391065428138     13.55789584873161
  C           5.41207533979159      9.96447364900962     11.88130329717948
  H           5.21620672467038      9.78001371400099     12.94160665928470
  C           4.42015463080027      9.82831566270285     10.93626813876380
  H           3.41019650049354      9.51767245234252     11.22313397944824
  C           4.70349055842405     10.10365507042566      9.59258867592224
  H           3.91193517530652     10.00463971677542      8.84643181374797
  C           5.96793675391604     10.52328007326915      9.13853395841649
  C           7.06105653532338     10.59467944832576     10.10374124655871
  C           6.72467139225697     10.34364891390264     11.49582792393826
  C          11.99162339333801     10.83590230745369      8.70325178125628
  C          13.27827308192381     11.40408257339752      8.68061236579324
  H          13.40110295705383     12.45955132341992      8.41332316542244
  C          14.40794141432469     10.64683750361039      9.00545388071329
  H          15.40035045408551     11.10780014571971      8.98385434539304
  C          14.26916061719567      9.30206177652160      9.36426945310681
  H          15.15196888122743      8.70929612937013      9.62279520957588
  C          12.99736537298810      8.72078984230396      9.40468052958280
  H          12.88253956472231      7.67386126063164      9.70246914644066
  C          11.87214340071375      9.48350390280771      9.07828582677357
  H          10.87323735137138      9.03442916903601      9.13590614269409
  C          10.62238060201302     13.60962329005979      8.57059826004240
  C          11.42068557174041     14.45181114421809      7.77003793258014
  H          11.94647014297723     14.03776815546451      6.90125686876238
  C          11.54959119806747     15.81607668662470      8.04966648716639
  H          12.17314942862012     16.44916474779037      7.41076719084047
  C          10.87864862524423     16.36895103736311      9.14480853667085
  H          10.97762182259886     17.43560373549453      9.36848437912678
  C          10.07561177914087     15.55312580595040      9.94857610706789
  H           9.53843680465326     15.98111166857111     10.80039302929321
  C           9.94601883500829     14.19097561709515      9.66228677142559
  H           9.30407948293862     13.57035493255838     10.29502459474125
  C          10.46365541645914     11.64970605151625      6.25347605862971
  C           9.68846772376699     12.53908844944712      5.47609614777889
  H           9.30718817361659     13.46001011149807      5.93221415428638
  C           9.35488937826589     12.24382612562316      4.14670708962783
  H           8.73766519283268     12.93967987141269      3.57195906925282
  C           9.79818349912332     11.04888846423736      3.56146220203606
  H           9.52026690193142     10.80731765764419      2.53133225598155
  C          10.61556114908460     10.17814006030519      4.29501394242793
  H          10.99342708696036      9.26204780868336      3.82960964004655
  C          10.94831594906301     10.48177537450255      5.62480198049832
  H          11.57802003416263      9.79004228087437      6.19747654545463
  C           5.66717809943599     13.60468560166277      6.85075266860946
  C           4.92021279278532     14.61418789572437      6.21117275081466
  H           3.94125156371297     14.37152187541429      5.78045423720347
  C           5.40281250882997     15.92290874292364      6.11971128490597
  H           4.80745351607414     16.69320286426452      5.61908061467368
  C           6.64658689573617     16.24812846317600      6.67380725556797
  H           7.02753156954482     17.27184285201582      6.60406677813641
  C           7.39557743842412     15.26690907492529      7.33038961038833
  H           8.35954348560619     15.52078354422606      7.78130878209793
  C           6.90554999939372     13.95810196885799      7.42049217583920
  H           7.48911407621469     13.19286671450003      7.94912367045136
  C           3.24733828212414     11.81346087602606      7.05521032841001
  C           2.69281691503621     12.54795280153909      8.12323673774670
  H           3.35133760085921     13.12172018983178      8.78494273781196
  C           1.31702377595209     12.55133953667157      8.36092279765626
  H           0.90915073236879     13.12412836895023      9.19942388655019
  C           0.46123041059615     11.82246119844436      7.52735638281768
  H          -0.61758919996496     11.82499645274885      7.71098565090530
  C           0.98903230142225     11.09518956353435      6.45691955559421
  H           0.32336297030945     10.52945120530112      5.79754733956911
  C           2.36887544818749     11.09280220232432      6.22618615961197
  H           2.76419674100019     10.52193003006974      5.37877666866016
  C           5.48022481697551     11.16697817913266      5.06689754928877
  C           5.82118678368036     12.00788633636371      3.98940178823136
  H           5.88241957379678     13.08900785460079      4.15694113433307
  C           6.08609090020068     11.49338191877389      2.71372082440796
  H           6.34601375247049     12.17215319580372      1.89508163835806
  C           6.02634980478363     10.11590316420697      2.48408405766761
  H           6.23508251368291      9.71306597678742      1.48836873006682
  C           5.68462337340798      9.25369052216192      3.53355505753768
  H           5.61182481168192      8.17577366878538      3.35615080855786
  C           5.40997909340578      9.77720768365938      4.80355164318507
  H           5.11937364563060      9.09706032348345      5.61612945455905

174
5_dimer E -11284.367333539867
  Sr          7.99293075306270      9.60560673190919      6.76106397274986
  Si         10.37635704177393     11.62359332344660      8.10200911943590
  Si          5.15487385268282     11.61122504476875      6.94972285374109
  N           8.92694692085508     10.88702130974588      8.62711522742306
  N           6.10274202177216     10.59573250382034      7.93650809041432
  C           8.46606069226956     10.86380973364483      9.91287747337333
  C           9.36739976587281     11.08279232908517     10.98847198047901
  H          10.42133310551476     11.23584185489939     10.74017141551640
  C           8.98469279322663     11.13072374153518     12.32902768932793
  H           9.73933928648290     11.33577921279145     13.09571211697738
  C           7.66743256615835     10.90819143184555     12.68283397266993
  H           7.34013217803593     10.94718472363437     13.72524158588054
  C           5.36336800735413     10.37430498208178     12.11262501070673
  H           5.14966810468141     10.38502710086095     13.18546448361002
  C           4.35997118854990     10.17225991008211     11.18249569023894
  H           3.32971099010545      9.98673588845885     11.50195798080621
  C           4.66037121705634     10.20271583078762      9.81200597576628
  H           3.85979908947087     10.05397080121865      9.08669538958725
  C           5.95595884599879     10.48811396127373      9.29329859408542
  C           7.05665858638450     10.62262168655533     10.26560587645736
  C           6.70124294011048     10.63372650700933     11.68253524122770
  C          11.97253113186335     10.80546399776306      8.66056017439402
  C          13.22490251768465     11.40404829495827      8.42626643776742
  H          13.27258885790626     12.41607560007561      8.00788465097963
  C          14.41335004461441     10.72839993407147      8.71885309964494
  H          15.37769847476156     11.21077095760857      8.53033353240297
  C          14.36790540845470      9.43534299307379      9.25210461580183
  H          15.29579870228193      8.90079658010614      9.47875455837470
  C          13.13379511187651      8.82807817967107      9.50502409820327
  H          13.09137297114859      7.82396363622541      9.93119038602329
  C          11.95045398134801      9.51296429782083      9.21546688773979
  H          10.98589487228131      9.03987414799751      9.43175286372775
  C          10.53660835205175     13.47984759361442      8.38472588026073
  C          11.09022897524307     14.29958011384936      7.38029397176110
  H          11.36675737686539     13.86234840778964      6.41451340200654
  C          11.29467908006771     15.66848263122275      7.58309545199369
  H          11.72276369020639     16.28033781454302      6.78300857714002
  C          10.95234863669376     16.25251904206308      8.80588174185873
  H          11.11309010397635     17.32254300312385      8.96963742448225
  C          10.39750310659267     15.46039438932249      9.81640792419824
  H          10.11578536302025     15.91021503938348     10.77350148995029
  C          10.19014087796023     14.09400445410014      9.60624158323573
  H           9.74013398798392     13.49997574861434     10.40646636160058
  C          10.32458311010653     11.34243767031530      6.22256011878920
  C           9.40442218101484     12.04602389051954      5.40979805449116
  H           8.78446268297803     12.83789408480439      5.85013468011322
  C           9.26929894701123     11.75367233950555      4.04745601418890
  H           8.55247178550466     12.31074076906325      3.44053097060978
  C          10.04568557559384     10.74383366891770      3.46481585763568
  H           9.93025970277617     10.51002541385339      2.40223244011919
  C          10.97100859246733     10.04432218881131      4.24472588046862
  H          11.58576494850568      9.25908007723246      3.79385114445951
  C          11.10929161706761     10.34559570040732      5.60618066067561
  H          11.84076362607337      9.79563829783359      6.20816903342265
  C           5.60330980268920     13.41863979889441      7.21483639932723
  C           4.76616844605707     14.45725913616832      6.75886159847723
  H           3.78673409248272     14.21571273492504      6.33098202425966
  C           5.16170575995267     15.79545280481596      6.84046916188104
  H           4.49540917614397     16.58563192483808      6.47980391660827
  C           6.40861866882601     16.12158858858201      7.38422443494705
  H           6.72456168991418     17.16761704824413      7.44805475028572
  C           7.24994398396611     15.10808608792225      7.85270923388321
  H           8.22277229088582     15.35777087411090      8.28286442616989
  C           6.84778064005929     13.77026702585900      7.77200825235931
  H           7.50987948790905     12.97947402838584      8.14470071233412
  C           3.25694455877713     11.61457991469302      6.95042854700223
  C           2.54930392875460     12.19474251197127      8.02492427438295
  H           3.09529335691140     12.52497433357991      8.91599496438212
  C           1.16685922557826     12.38743722316426      7.96965110735996
  H           0.64495865629020     12.84340036472076      8.81671164849677
  C           0.45309056088221     12.01510038690840      6.82401492851399
  H          -0.62806960391520     12.17710362776265      6.77241998233639
  C           1.12995035706522     11.43409283312692      5.74841391581043
  H           0.57997239593569     11.13463213082051      4.85084881795737
  C           2.51437560429739     11.23370876243320      5.81635635075408
  H           3.02570626595237     10.78960777453942      4.95618663584433
  C           5.62317738178568     11.17780073257698      5.16575074602949
  C           5.77673518536577     12.19325988202507      4.19962328026603
  H           5.72914444763920     13.24147994790707      4.51338450804304
  C           5.97609915963387     11.89182921140685      2.84952082469424
  H           6.07736373154383     12.70158946848356      2.11961198287114
  C           6.05534100790485     10.55916052421981      2.43110581255518
  H           6.21667712965165     10.32084223218692      1.37534663867690
  C           5.91302803393838      9.53206064831158      3.36809721843199
  H           5.95328780971888      8.48529959197107      3.05705893190083
  C           5.68240581237217      9.84066038966964      4.71599795291726
  H           5.49260255536211      9.01043483663651      5.41330205916890
  Sr          6.18406902471699      7.72939608708938     10.68826716246089
  Si          3.80064974554192      5.71140885139958      9.34731499856206
  Si          9.02212906503067      5.72378723115785     10.49960420187622
  N           5.25005699198603      6.44798961448697      8.82221102035710
  N           8.07426088519534      6.73928249269061      9.51282011655894
  C           5.71094301427230      6.47120373987617      7.53644812398776
  C           4.80960210239809      6.25222872384077      6.46085408903771
  H           3.75566730599196      6.09918786470436      6.70915538324236
  C           5.19230969909147      6.20429000487624      5.12029880956304
  H           4.43766236291250      5.99923837934321      4.35361434033054
  C           6.50957195820084      6.42681013704200      4.76649337421390
  H           6.83687300735257      6.38781081766865      3.72408639890974
  C           8.81363830419904      6.96068862725367      5.33670238559172
  H           9.02733922422777      6.94996168320374      4.26386336249359
  C           9.81703456184999      7.16273624092221      6.26683145330398
  H          10.84729496425765      7.34825645633572      5.94736889638722
  C           9.51663363258602      7.13228857956885      7.63732120194177
  H          10.31720471169043      7.28103835709368      8.36263202992422
  C           8.22104547345554      6.84689455421951      8.15602805641633
  C           7.12034615122750      6.71238472915379      7.18372078257656
  C           7.47576227941351      6.70127382814849      5.76679164400468
  C           2.20447170425121      6.52954211482792      8.78877978970089
  C           0.95210143527270      5.93095749029293      9.02308158697058
  H           0.90441779641455      4.91892585767584      9.44145329022103
  C          -0.23634748562879      6.60661156487982      8.73051673148841
  H          -1.20069490314025      6.12424080149348      8.91904231309424
  C          -0.19090573091331      7.89967453625368      8.19728028598210
  H          -1.11880024141902      8.43422560819645      7.97064859433529
  C           1.04320280503347      8.50693979054142      7.94435246084633
  H           1.08562283562023      9.51105927675197      7.51819814540643
  C           2.22654539480403      7.82204772752537      8.23388676848348
  H           3.19110390983587      8.29513738691785      8.01759538910555
  C           3.64040165628310      3.85515581498061      9.06457994131780
  C           3.08678151343907      3.03541268720986     10.06900524159703
  H           2.81025282241472      3.47263632975195     11.03478967697967
  C           2.88233329210538      1.66651098674230      9.86619302943610
  H           2.45424892167743      1.05464856027373     10.66627517172533
  C           3.22466515530873      1.08248539616182      8.64340193622864
  H           3.06392569164203      0.01246212453961      8.47963793624605
  C           3.77950966126556      1.87462022359539      7.63288181164709
  H           4.06122839794781      1.42480826256713      6.67578460342991
  C           3.98687003237624      3.24100951305788      7.84305869287169
  H           4.43687617554179      3.83504657042731      7.04283798894002
  C           3.85242898231652      5.99254555218389     11.22676684709074
  C           4.77258899511351      5.28894511388355     12.03951804614759
  H           5.39254605663976      4.49707870319603     11.59916911115817
  C           4.90771494271762      5.58127718259362     13.40186384391188
  H           5.62454037191846      5.02419663714956     14.00878066600515
  C           4.13133369026623      6.59111180968502     13.98451836632121
  H           4.24676171003179      6.82490447100534     15.04710500591913
  C           3.20601332075536      7.29063892648722     13.20461813724053
  H           2.59126150158641      8.07587778863024     13.65550390568397
  C           3.06772633757046      6.98938344861013     11.84315985010590
  H           2.33625490108355      7.53935076020375     11.24117940829239
  C           8.57369905136965      3.91637216396736     10.23447764469966
  C           9.41083829206125      2.87775204369806     10.69045598711975
  H          10.39026581246659      3.11929926218955     11.11835073932057
  C           9.01530804748389      1.53955747021132     10.60883229175139
  H           9.68160315924403      0.74937847866971     10.96950078587618
  C           7.76840522078554      1.21342059962068     10.06505615247898
  H           7.45246873597844      0.16739138103450     10.00121233380663
  C           6.92708172980212      2.22692324034962      9.59656811665329
  H           5.95426062469127      1.97723877811190      9.16639705101574
  C           7.32923746203598      3.56474334314662      9.67728603137332
  H           6.66713906866390      4.35553686248115      9.30459168530849
  C          10.92005911720885      5.72043284103857     10.49890719839496
  C          11.62770544367774      5.14027738811546      9.42441061952428
  H          11.08172023701442      4.81005367895573      8.53333338710612
  C          13.01014956752829      4.94757988183609      9.47969101505741
  H          13.53205413312193      4.49162289192748      8.63262932918045
  C          13.72391221357846      5.31990567168016     10.62533544248023
  H          14.80507178139416      5.15790014479623     10.67693580319025
  C          13.04704700430171      5.90090462498295     11.70093818524836
  H          13.59701978968292      6.20035638723634     12.59851029178497
  C          11.66262241468871      6.10129222028461     11.63298861834256
  H          11.15128703546658      6.54538655723516     12.49315983676883
  C           8.55382178744041      6.15720371273633     12.28357729037818
  C           8.40026291558408      5.14173879983024     13.24969957666550
  H           8.44785212703221      4.09351968413716     12.93593175235869
  C           8.20089955452902      5.44316250436255     14.59980388787883
  H           8.09963452343162      4.63339788845714     15.32970847861622
  C           8.12165880309545      6.77582987404162     15.01822613190713
  H           7.96032339803635      7.01414275633351     16.07398684443253
  C           8.26397225518348      7.80293532688173     14.08124003368451
  H           8.22371319736206      8.84969548903584     14.39228407353613
  C           8.49459489163113      7.49434259131990     12.73333740483774
  H           8.68439854695584      8.32457249333838     12.03603782561744

87
6_monomer E -10597.887544232442
  Ba          7.69391259404618     10.12008938465962      6.66003423921487
  Si         10.31563210621386     11.98430499317968      8.18200990546440
  Si          4.96503294439392     12.29134346888507      6.86587675383971
  N           8.83559306743764     11.27056788908695      8.57729797809821
  N           6.01777374893863     11.52350186260887      7.92924717063236
  C           8.31319682207035     10.88758797217501      9.79298606020658
  C           9.11016167391349     10.88814640162754     10.95662807184302
  H          10.10242708867302     11.34627976345880     10.90275368318273
  C           8.72303342362007     10.23891519769665     12.13697216115871
  H           9.40064605698566     10.24311287418696     12.99702621188127
  C           7.52317454359091      9.55785262467328     12.19595520516561
  H           7.23210104426116      8.99825157609967     13.08953234655229
  C           5.35823931027459      8.96469563560789     11.22369800684492
  H           5.15360535369065      8.39044335394903     12.13212924512321
  C           4.41527144057532      9.07444223496559     10.22350115838192
  H           3.44930776597911      8.56639816042507     10.31190821139776
  C           4.66798428127421      9.88642332509719      9.10673941180100
  H           3.87105123912105     10.05488265427214      8.37719584522770
  C           5.87239507800912     10.61175806543782      8.94442881513769
  C           6.95092541925386     10.36095697645276      9.90837815483124
  C           6.61678964218096      9.61522066321353     11.10472606055768
  C          11.84913278174555     11.10793579772343      8.83502558260007
  C          13.09878150714869     11.74579037930352      8.93635385912928
  H          13.18470880020983     12.81122300763511      8.69616732358166
  C          14.23670103080989     11.04648409475535      9.35088811321064
  H          15.19892855524742     11.56265425322035      9.42514189138154
  C          14.14418845652536      9.68978954579157      9.67697162095259
  H          15.03278261858289      9.14222352669885     10.00583538665159
  C          12.90909056040742      9.03799410853611      9.59405276866646
  H          12.82792898058676      7.98071984515397      9.86527173712857
  C          11.77619311853747      9.74385616076866      9.17945635495869
  H          10.80493759942057      9.23548543662423      9.14487064493984
  C          10.41712982130574     13.82089820106748      8.53854312262466
  C          11.24037737634663     14.68744890002263      7.79375966010266
  H          11.83555027981193     14.29162786912660      6.96202568388992
  C          11.30456548739244     16.05388716373060      8.08568207332956
  H          11.94792523906724     16.71143948815583      7.49265949143012
  C          10.54090609043993     16.57924214414137      9.13323908638200
  H          10.58726534808614     17.64813182569945      9.36331508142870
  C           9.71016104639717     15.73628610126304      9.87971562759550
  H           9.10258321535556     16.14565453867062     10.69245014308754
  C           9.64805750189304     14.37188713426293      9.58221049713568
  H           8.98450070095691     13.72175799655321     10.16303512173051
  C          10.35873930951408     11.74532195795087      6.29487867446991
  C           9.63285245681444     12.60615668220022      5.44282080494156
  H           9.17662463676150     13.51422761590906      5.85244185584847
  C           9.47495406011558     12.31817282014988      4.08032342330972
  H           8.91456382882033     13.00785839108097      3.44119537142678
  C          10.03255888870696     11.15316047749464      3.53997528606662
  H           9.90984559312725     10.92498733373593      2.47673221751424
  C          10.76784029468432     10.29010040234372      4.36253205378292
  H          11.22657785308972      9.39031814978295      3.94011965856630
  C          10.93392413445886     10.59108302557260      5.72183640870500
  H          11.52593195095422      9.91819513988726      6.35405224880486
  C           5.72074198967402     13.95239956441153      6.44059752300446
  C           5.15460135488609     14.79749598312169      5.46714249231033
  H           4.22776211928461     14.50052887324644      4.96077577657188
  C           5.75327262057193     16.01593819446069      5.13503653003766
  H           5.29987141714831     16.66099684863462      4.37568059720383
  C           6.93031853356052     16.41428631953110      5.78105541723543
  H           7.39910880599919     17.36951118006989      5.52440838905220
  C           7.50011990128856     15.59555823957563      6.76133991575711
  H           8.41497391336582     15.90514817938841      7.27633364508189
  C           6.89828502345969     14.37390541639576      7.08583542485920
  H           7.34162962804114     13.72278366428146      7.84812224150703
  C           3.17026860613664     12.49183642025165      7.35791871352449
  C           2.85121574008130     12.79122571504255      8.69695399359583
  H           3.65409225392868     12.86318732098737      9.43923763495046
  C           1.52645609567896     12.98134730191352      9.09526152616121
  H           1.29752237419890     13.20905341800807     10.14081917743265
  C           0.49192457325348     12.87541902214329      8.15836299245919
  H          -0.54685227944388     13.02257217198373      8.46966501416489
  C           0.78805316551779     12.57820569601114      6.82505686966020
  H          -0.01867516749752     12.49315517322508      6.09024199848899
  C           2.11706056806088     12.38733923356685      6.43149480127065
  H           2.33612104889954     12.14888359075390      5.38396299352993
  C           5.06575355372915     11.22797085961645      5.28672348707443
  C           5.95784125683585     11.54245301976861      4.23782380341793
  H           6.37869627234398     12.55307506181651      4.18408751148723
  C           6.33179861357368     10.58883402569006      3.27821034799120
  H           7.02908705509104     10.86242809634041      2.48025830667816
  C           5.81260309440248      9.29101708895330      3.33756233455419
  H           6.10063974711537      8.54564978136851      2.59013490064973
  C           4.89683087093206      8.96101925464152      4.34956047050111
  H           4.46448351625066      7.95592100990432      4.38816275621685
  C           4.53238250127827      9.91539678061076      5.30466079766361
  H           3.82831591984154      9.63240933700033      6.09530532023844

174
6_dimer E -21195.898810177496
  Ba          7.91807432922048      9.64151376385246      6.62622455153111
  Si         10.32527247700941     11.76207576605542      8.17108374458649
  Si          5.05894374036733     11.75871899619810      6.90840420620989
  N           8.84134357734838     11.04948006679364      8.63066324550885
  N           5.99568709142898     10.77963562125107      7.93535904726719
  C           8.37045208011858     11.00352275809434      9.91392374625316
  C           9.27416559264586     11.18412605368347     10.99641620804184
  H          10.32935986995203     11.33918850027357     10.75415859555929
  C           8.89493862153726     11.19178190897023     12.33848585591148
  H           9.65458507177581     11.36373501991808     13.10880261729042
  C           7.57559958773128     10.97373513202206     12.68725731455655
  H           7.25262487424875     10.96988709434121     13.73208888977362
  C           5.26103440243741     10.51611590193389     12.10651607034539
  H           5.04832952135389     10.52215733892024     13.17979834118250
  C           4.26098248127265     10.30721552929353     11.17513582346333
  H           3.22975421725062     10.11638622871151     11.49120970948572
  C           4.56386002526241     10.34262838404011      9.80692420875016
  H           3.76418602526288     10.19639198670508      9.08042917942488
  C           5.85427924604191     10.65077135904681      9.28943360625709
  C           6.95677010163140     10.77355116075718     10.26158445068486
  C           6.60186339516528     10.75914328012768     11.67883266016975
  C          11.86972214143122     10.85360472753443      8.74224816868724
  C          13.15999519286068     11.40067931468204      8.61669292218937
  H          13.28031597850806     12.44076974785809      8.29281491380352
  C          14.29740164689706     10.63745076779259      8.89948589240355
  H          15.29271403679737     11.08168163874277      8.79831808199389
  C          14.16238944366329      9.30545097978880      9.30698222749687
  H          15.04989309233260      8.70174215954816      9.52124124176292
  C          12.88848359279117      8.74588726848578      9.44987417123677
  H          12.77719900879540      7.70971243535559      9.77697166925664
  C          11.75727426865287      9.52053035982510      9.17892998597011
  H          10.75938993962507      9.08503285310409      9.30799107184624
  C          10.50377028678315     13.60294714836145      8.51783859650217
  C          11.24538310774262     14.40885003464312      7.63016664807792
  H          11.67486554934263     13.96488134547580      6.72460213493495
  C          11.43889603371230     15.77305649788495      7.87050520004287
  H          12.01541201613401     16.37626338257902      7.16226441745441
  C          10.89285025692696     16.36438117987914      9.01376162986212
  H          11.04268700131212     17.43115870375684      9.20653204312882
  C          10.14716762188081     15.58573378544093      9.90494025339348
  H           9.70462373542234     16.04337730016334     10.79506947115443
  C           9.95226247419122     14.22382315298233      9.65674583126137
  H           9.35141259467756     13.63815671111473     10.35843695197749
  C          10.33039086915792     11.54310257895538      6.28376112322520
  C           9.49031521553649     12.33537184811219      5.46936417924326
  H           8.96211683071319     13.19095937137655      5.90648318441865
  C           9.30043396298832     12.03539546254145      4.11553107701006
  H           8.64247316270193     12.65984391691128      3.50628313641872
  C           9.94087163591318     10.92741477881558      3.54379196653968
  H           9.77561509560240     10.68200809960169      2.49037439015344
  C          10.80283776315902     10.14748806316374      4.32323702023009
  H          11.31930300938050      9.29114127915741      3.87872477945785
  C          11.00174912720996     10.46143406824921      5.67519629487516
  H          11.67402569160925      9.84135929172898      6.27887216871659
  C           5.59214037965897     13.55869569926313      7.01428647353981
  C           4.80125649335012     14.58264502627156      6.45513698077808
  H           3.81758632987823     14.33962641998923      6.03690900099560
  C           5.24840723766112     15.90643493805636      6.42223501774158
  H           4.61837732258601     16.68648275973919      5.98278375931775
  C           6.50135361894537     16.23192783339661      6.95353590736103
  H           6.85724686833550     17.26670207322005      6.92803228003294
  C           7.29587092133745     15.23384040109176      7.52626393671273
  H           8.27157071870890     15.48530162640762      7.95026928927471
  C           6.84120711801651     13.91027850902823      7.56022143548380
  H           7.46446617945109     13.12887600017359      8.01274349344970
  C           3.16683705913178     11.82853484053908      7.00123026952800
  C           2.53753829122403     12.40650591677723      8.12443202060020
  H           3.14552033354871     12.73915539406969      8.97330917450064
  C           1.15212508453052     12.57528802844976      8.17748528753339
  H           0.69024418122707     13.02275397078823      9.06302715275628
  C           0.35652825513140     12.18601841253815      7.09270384345331
  H          -0.72842874327489     12.32532720141515      7.12843241973109
  C           0.95746386453133     11.62520444666629      5.96312420211752
  H           0.34463559869167     11.32033325539254      5.10916296587735
  C           2.34604608144382     11.44672834753070      5.92316931018710
  H           2.79514880888026     11.00786747079317      5.02656467442155
  C           5.43519410662555     11.17147161408078      5.14278348818353
  C           5.81103264294070     12.07776574256220      4.13067260034912
  H           5.96343712085599     13.13151025145658      4.38809882041820
  C           5.98319249057269     11.66333081620297      2.80544943339192
  H           6.26731904057966     12.39127572027716      2.03847009129560
  C           5.79410936662266     10.32219880488413      2.45952407999742
  H           5.92744469606919      9.99551441782687      1.42368877627802
  C           5.42234762337591      9.39950131048260      3.44383921866223
  H           5.26355586389188      8.34925497900321      3.18714498959126
  C           5.23843701838910      9.82287796766063      4.76599131629223
  H           4.91564853918034      9.08242855976345      5.51284108360973
  Ba          6.25920666838212      7.69216674132162     10.82338374235604
  Si          3.85234230951108      5.57268867276732      9.27650386029679
  Si          9.11777009641699      5.57623845811964     10.54215332654659
  N           5.33624689819111      6.28579464201020      8.81767681574595
  N           8.18160912897539      6.55433935027003      9.51374257939382
  C           5.80738139709276      6.33215946747458      7.53451646109930
  C           4.90370768246898      6.15289223084069      6.45176903571226
  H           3.84840115680941      5.99830433236487      6.69375434501697
  C           5.28314630005980      6.14589174403288      5.10976046170580
  H           4.52352091017965      5.97518769772010      4.33918613895083
  C           6.60271763207755      6.36296017158941      4.76136538253595
  H           6.92581189423631      6.36714089083110      3.71658717489551
  C           8.91756440162937      6.81811923935460      5.34284981677005
  H           9.13047368516297      6.81244703857718      4.26960835443733
  C           9.91751207578794      7.02615762424964      6.27451962521285
  H          10.94885857020702      7.21658092987932      5.95860796303680
  C           9.61433016913899      6.99048886520159      7.64265159285744
  H          10.41388627886544      7.13613636388437      8.36940597259870
  C           8.32359664968632      6.68303981936186      8.15974291358478
  C           7.22129586501872      6.56114235241500      7.18726952554843
  C           7.57649633567370      6.57590196789999      5.77011208479324
  C           2.30758069782017      6.48093368829610      8.70571421136474
  C           1.01734767053445      5.93393791845120      8.83245464781702
  H           0.89720203430876      4.89392696090118      9.15677238314520
  C          -0.12024111936137      6.69711369641201      8.55032361693505
  H          -1.11548622552511      6.25291068163873      8.65249593225023
  C           0.01451041747247      8.02900749308059      8.14223111253533
  H          -0.87311029906250      8.63271423528508      7.92847433949140
  C           1.28831945691658      8.58848339462247      7.99807191190413
  H           1.39944632933204      9.62457129281963      7.67050991597144
  C           2.41973053229593      7.81388040981190      8.26844446462289
  H           3.41749745306342      8.24933923537835      8.13831669336308
  C           3.67523988053123      3.73199063884770      8.92817779461477
  C           2.93128395560590      2.92517319266386      9.81302783511341
  H           2.49896051195680      3.36835656556597     10.71762004772338
  C           2.73909424734335      1.56103958301669      9.57117106655625
  H           2.16068821860600      0.95709452982799     10.27721478951945
  C           3.28894386135291      0.97070964238235      8.42924093790969
  H           3.14014422569402     -0.09601018098013      8.23530891794969
  C           4.03713570767672      1.75025946902971      7.54097482163876
  H           4.48273264189357      1.29337797463770      6.65200869018441
  C           4.23063874771338      3.11210796882383      7.79065577737552
  H           4.83344335419836      3.69855723227602      7.09130380177823
  C           3.84632955390642      5.79019903918146     11.16398242348158
  C           4.68474339131044      4.99624392392642     11.97835393014066
  H           5.21268943497707      4.14072379678307     11.54079800530500
  C           4.87304949798117      5.29429646737514     13.33274483446189
  H           5.52952057252861      4.66834443128748     13.94198389270350
  C           4.23284988035666      6.40207999376076     13.90507476571166
  H           4.39682244672949      6.64594402773107     14.95896510659978
  C           3.37272856006079      7.18385900239031     13.12557687808847
  H           2.85645201855417      8.04009087180261     13.57052020504473
  C           3.17524455259894      6.87175851697329     11.77305755745742
  H           2.50417189938178      7.49311349103706     11.16944842787687
  C           8.58357997906209      3.77640070199094     10.43900020116872
  C           9.37248759636236      2.75352825662467     11.00280860098781
  H          10.35513085600996      2.99721948387404     11.42296733010754
  C           8.92464283544344      1.43006258352568     11.03798554999295
  H           9.55305185674586      0.65088619332767     11.48118898837627
  C           7.67306134879833      1.10375505450613     10.50410839033487
  H           7.31663907372387      0.06922803961685     10.53132923869621
  C           6.88061828871866      2.10069080897784      9.92662989652732
  H           5.90604170917326      1.84856221019314      9.50056862151961
  C           7.33588981380468      3.42398554372111      9.89063319368901
  H           6.71411739264634      4.20457780983665      9.43476056077491
  C          11.00981523461513      5.50530333407992     10.44957074267348
  C          11.63864244183204      4.92539261085835      9.32703936414362
  H          11.03033887136705      4.59173070530738      8.47870880723783
  C          13.02399168038176      4.75599971262567      9.27394825132662
  H          13.48551352780641      4.30699597129482      8.38892783475208
  C          13.81995925348442      5.14660711190016     10.35805771647972
  H          14.90484237262464      5.00680471449993     10.32231112427468
  C          13.21948128304341      5.70934710087134     11.48701470211580
  H          13.83261570674406      6.01526715976115     12.34046888835234
  C          11.83095344463808      5.88839873688635     11.52699845295843
  H          11.38221093836964      6.32875432146230     12.42312474888234
  C           8.74136201901218      6.16632328143858     12.30687943885608
  C           8.36118261450344      5.26268545276579     13.31953776357791
  H           8.20580583861347      4.20915230615405     13.06316113380354
  C           8.18845457339574      5.67951128336890     14.64394443567899
  H           7.90077164595730      4.95365736542250     15.41135352725701
  C           8.38164534343077      7.02033637497120     14.98852700985919
  H           8.24803401028871      7.34885848722677     16.02373456104007
  C           8.75767263035779      7.94040787795950     14.00357540594558
  H           8.91945915587739      8.99038037500607     14.25908600439794
  C           8.94170446486991      7.51480442442802     12.68220090371535
  H           9.26713375834805      8.25336595989843     11.93470399030807

126
7 E -6339.253740429326
  C          10.31591617251946     17.52846264915378      8.40026938995883
  C           9.56825656208373     16.72802312534719      7.50695311364815
  H           9.26678362934450     15.73964004131313      7.85791962292456
  C           9.22155594936917     17.12538585797632      6.20971905064621
  H           8.64821884076238     16.44419879842654      5.57155711453148
  C           9.62130915116417     18.35882980733161      5.74355953974034
  H           9.39320392118194     18.68233861520937      4.72358799286822
  C          10.37002637580185     19.23283844003678      6.57653673988752
  C          10.80152175049338     20.46237188907947      6.00766438994146
  H          10.54252521508493     20.67245581813743      4.96580338270223
  C          11.54052048781976     21.35365555474709      6.75640198752344
  H          11.88949613324030     22.29587671214826      6.32064986852216
  C          11.82084816507480     21.06788936559544      8.09701057340624
  H          12.37220674376159     21.80520394217173      8.68709435925613
  C          11.41617281164886     19.87953869068095      8.74836196087151
  C          10.69739605654724     18.87503161490094      7.94885008853380
  C          10.57484140515175     13.97120762644386      9.22627268376966
  C           9.58505096400061     13.21100678900596      9.87936593122423
  H           9.29652349895584     13.46798265491535     10.90574868859840
  C           8.96696930071257     12.12223689247937      9.25397534306494
  H           8.20433918852301     11.54452481868909      9.78676736580656
  C           9.33462821696435     11.76360931181767      7.95348211190718
  H           8.85665942925095     10.91091140961086      7.46124859859875
  C          10.32485495147035     12.49570496289819      7.28855089457136
  H          10.62185432448950     12.21730686268104      6.27246163060734
  C          10.93429322516513     13.58328805295290      7.91945960900886
  H          11.70065269204794     14.15263821091699      7.38157008874875
  C          13.15281561042469     15.52276411655665      9.61394827904301
  C          13.90398365265747     14.33810500397076      9.48662921580888
  H          13.39860907428671     13.36688976831457      9.54650180263766
  C          15.28576149643083     14.37644343382363      9.27560871268000
  H          15.85154774810445     13.44442865332164      9.17650339508521
  C          15.94323434257055     15.60826356503057      9.18929732216798
  H          17.02532825259719     15.64236772318004      9.02779615328522
  C          15.21437445542551     16.79624392201761      9.30478144185841
  H          15.72554116067600     17.76126231433319      9.23984113471509
  C          13.83148043889330     16.75287486311785      9.50958842087650
  H          13.25583162767520     17.68350723028472      9.59268794669786
  C          11.12752399645262     15.23517816208152     11.87708716481967
  C          12.08242319759285     14.48093605864700     12.58653427708644
  H          12.98298019242331     14.13384183370405     12.06865973511970
  C          11.91153807028465     14.16635090859225     13.93909873936907
  H          12.67033847567591     13.57360736774108     14.45983661243616
  C          10.78132048720460     14.61540360798604     14.63117717892808
  H          10.65001131242374     14.37452012472966     15.69041034584447
  C           9.81775715557057     15.36741819669769     13.95305666638007
  H           8.91914487423591     15.70965130875805     14.47803051820349
  C           9.99157252303184     15.65989732335001     12.59432905874657
  H           9.18682594571891     16.18482519189963     12.06517746712537
  C          11.76730133260244     22.39684399225171     11.49005807880064
  C          10.65942339379319     22.44743978095190     12.35964386663874
  H          10.35345302501441     21.53353880878027     12.88437430313840
  C           9.94493954688971     23.62785103960641     12.57970197201974
  H           9.09293262413825     23.63810579379853     13.26858473646748
  C          10.32312236373587     24.80148315753165     11.91737574370776
  H           9.76822295762565     25.73030674085365     12.08091862054282
  C          11.42062823092246     24.78005303893675     11.05100626592400
  H          11.72536465001019     25.69529028834680     10.53391456441633
  C          12.13398517875011     23.59338323585497     10.84700185502471
  H          12.99898424588465     23.59948353066114     10.17417174319423
  C          12.65291780272968     18.40977700570515     12.80708093274661
  H          12.56333257135737     17.84583010649819     11.86906438601334
  C          12.63202973213102     19.81952499898987     12.77117314876924
  C          12.80718016460447     20.50338041333227     13.99245243121271
  H          12.80299632678827     21.59915872237221     14.00152241817801
  C          12.99722271263066     19.81447678392655     15.19420815811010
  H          13.14000548182757     20.37080784316298     16.12640045777139
  C          13.01155979841960     18.41441886298125     15.20391907917707
  H          13.16439238224776     17.87076703158212     16.14150405420573
  C          12.83621899302731     17.71241283517284     14.00772691101966
  H          12.84961912656897     16.62017725387091     14.00136096632797
  C          14.34375839380814     21.04717157123176     10.57003426808689
  C          14.87459167847195     20.44195227452528      9.41618856582301
  H          14.23276762092945     19.80240239222441      8.80162424008345
  C          16.20255459931582     20.65856755169500      9.03443330258136
  H          16.59327424564690     20.18442739277559      8.12841377041164
  C          17.02792407937980     21.48277529085587      9.80609325699537
  H          18.06729495347840     21.65298818695331      9.50855087171254
  C          16.51967248409774     22.09124155687272     10.95885259242166
  H          17.16187385822676     22.73605421492037     11.56703129024783
  C          15.19042539544913     21.87394612300640     11.33215700438477
  H          14.80505545657338     22.35982629497932     12.23654434661991
  C           7.32565919791850     19.74274081171899      8.93023028471618
  H           7.91300577451674     19.01906615307349      8.33535110177728
  H           6.48469170608862     19.22306679130424      9.41545095694969
  C           6.91720001035428     20.94594462493519      8.09457353452918
  H           6.02885312426971     21.43803074740500      8.52820771742463
  H           6.68518675910735     20.66272870507614      7.05686076058634
  C           8.14993536654934     21.84476103894152      8.20963575478239
  H           8.94879764291274     21.49065637100649      7.53865936526393
  H           7.94603929156264     22.90117009448106      7.97755731641014
  C           8.56186088423646     21.64590400921326      9.65833811302360
  H           9.64442507115600     21.75201462478227      9.82373027686594
  H           8.02097170802203     22.32215442839897     10.34686200230077
  C           7.27478140199472     16.28478793904582     10.03073205872605
  H           8.22988543353424     15.74212857057707      9.93565808463081
  H           7.07355483418271     16.78571933894939      9.07173611382511
  C           6.13749881858979     15.39807874253184     10.52308232861982
  H           6.26175334821945     14.35638784957431     10.19073967527788
  H           5.16404958451603     15.76127443166983     10.15193246560460
  C           6.22022541710316     15.56469788316887     12.04332896054424
  H           7.03332002418234     14.94363046210452     12.45668322911457
  H           5.28720124450097     15.30476723707678     12.56623694979299
  C           6.57211826398509     17.03998299804641     12.16607568848308
  H           5.67082548146200     17.67843307103474     12.07820863367605
  H           7.10363887407898     17.30729134240772     13.09469722842457
  C           9.37230507941248     19.13472641709393     14.79512450682650
  H          10.41556244469067     18.82178451332588     14.64531567280710
  H           8.82203396117623     18.32449004625824     15.31192696941191
  C           9.20260790336687     20.46584499299429     15.50338052774455
  H           9.97796362445165     21.17220233634562     15.16292975202354
  H           9.27649075352677     20.37803107936724     16.59773469695406
  C           7.80976594067486     20.89419538690265     15.02540221928422
  H           7.03252245454239     20.40714991246669     15.63728332155262
  H           7.64628163333069     21.98076384856037     15.08276515436682
  C           7.75832388907858     20.37743725464257     13.58355428898649
  H           7.99777849532071     21.15664825717266     12.83993837919376
  H           6.78417030133646     19.93367511954299     13.31706814589763
  N          10.60175020784111     17.01653503033470      9.66063232319161
  N          11.65752699065838     19.72569370172517     10.09443405877293
  O           8.18179261170920     20.27492715154026      9.98503149195349
  O           7.45640662745856     17.31087183385985     11.05785962286069
  O           8.78407214206378     19.35009989073911     13.48810611148891
  Si         11.31612692454434     15.53138155466960     10.01014917756480
  Si         12.57179512517294     20.72137550229546     11.10793999182077
  Sr          9.75132896652753     18.66616459561157     11.18417307338111
